# Supplementary material for: Assessment of bidirectional relationships between circulating cytokines and periodontitis: Insights from a mendelian randomization analysis
Source: Front Genet. 2023 Jan 30;14:1124638. doi: 10.3389/fgene.2023.1124638 (PMC9923016; doi:10.3389/fgene.2023.1124638)
Supplement: Supplementary file 1 [file DataSheet1.zip › Supplementary Table.xlsx]

## Sheet: Table S1
Table S1 Details of circulating Cytokines (P<5E-8) predicting SNPs with Periodontitis
Cytokines	SNP	CHR	BP	Effect Allele(Exposure)	Other Allele(Exposure)	Effect Allele(Outcome)	Other Allele(Outcome)	Beta(Exposure)	Beta(Outcome)	SE(Exposure)	SE(Outcome)	P_value(Exposure)	P_value(Outcome)		EAF	Gene	R2	F	R2 ALL	F ALL
bNGF, beta nerve growth factor	rs28637706	19	34285368	G	T	G	T	0.1589	-0.0093	0.0263	0.0196	1.42e-09	0.6361	19:34285368	0.6829	KCTD15	0.00438245	36.4948	0.00438245	36.4948
CTACK, cutaneous T-cell attracting chemokine	rs55764737	15	61323414	C	T	C	T	-0.5313	0.1067	0.0972	0.0502	4.62e-08	0.03342	15:61323414	0.0229	RORA	0.00358983	29.8705	0.026481	222.372
CTACK, cutaneous T-cell attracting chemokine	rs135564	22	46535934	G	A	G	A	0.1893	0.0054	0.0268	0.0197	2.43e-12	0.7819	22:46535934	0.7406		0.00598019	49.8801
CTACK, cutaneous T-cell attracting chemokine	rs2070074	9	34649442	G	A	G	A	-0.4467	0.037	0.0374	0.0301	1.79e-32	0.2184	9:34649442	0.8976	GALT	0.016911	142.621
Eotaxin	rs12075	1	159175354	G	A	G	A	-0.1671	0.007	0.0156	0.018	1.33e-26	0.6989	1:159175354	0.6024	ACKR1	0.0136466	114.709	0.0453842	382.962
Eotaxin	rs2228467	3	42906116	C	T	C	T	0.4163	0.035	0.0292	0.0358	2.27e-46	0.3292	3:42906116	0.0696	ACKR2	0.0239232	203.209
Eotaxin	rs112347425	3	46460888	C	T	C	T	-0.158	0.0061	0.0277	0.0352	8.65e-09	0.8623	3:46460888	0.8926	LINC02009	0.00390789	32.5274
Eotaxin	rs2024050	7	75460393	G	A	G	A	-0.1728	-0.0283	0.0303	0.0322	1.1e-08	0.3788	7:75460393	0.8996	AC005102.1	0.00390653	32.516
GROa, growth-regulated oncogene-a	rs12075	1	159175354	G	A	G	A	-0.3751	0.007	0.0237	0.018	1.24e-55	0.6989	1:159175354	0.6024	ACKR1	0.0293199	250.434	0.0510692	446.202
GROa, growth-regulated oncogene-a	rs508977	4	74762383	G	T	G	T	0.3802	-0.0081	0.028	0.0205	7.56e-42	0.6912	4:74762383	0.7664	RP11-576N17.4	0.0217494	184.333
HGF, hepatocyte growth factor	rs3748034*	4	3446091	G	T	G	T	-0.1495	0.0179	0.0234	0.0249	1.81e-10	0.4704	4:3446091	0.1362	HGFAC	0.00489786	40.8081	0.0117542	98.0462
HGF, hepatocyte growth factor	rs5745687	7	81359051	C	T	C	T	0.3072	-0.0103	0.0406	0.036	2.75e-14	0.7751	7:81359051	0.0567	HGF	0.00685631	57.2382
IL2ra, interleukin	rs12722497	10	6095928	C	A	C	A	-0.6279	-0.0106	0.0485	0.0296	1.57e-38	0.7205	10:6095928	0.8559	IL2RA	0.0198105	167.569	0.0198105	167.569
IL5	rs7767396	6	43927050	G	A	G	A	-0.1515	-0.0217	0.0246	0.0177	7.69e-10	0.2182	6:43927050	0.5487	ACTG1P9	0.00455262	37.9184	0.00455262	37.9184
IL7	rs4320361	6	43928511	G	T	G	T	0.3245	0.0222	0.0249	0.0178	6.87e-39	0.2124	6:43928511	0.5477	ACTG1P9	0.0200685	169.795	0.0200685	169.795
IL10	rs282258	2	224914800	C	T	C	T	-0.0992	0.0287	0.0162	0.019	1e-09	0.1322	2:224914800	0.5746	SERPINE2	0.00450114	37.4877	0.0392982	336.391
IL10	rs4349809	6	43924830	G	T	G	T	-0.2853	-0.0216	0.0165	0.0177	5.77e-67	0.2224	6:43924830	0.4513	ACTG1P9	0.0347971	298.903
IL12p70	rs4349809	6	43924830	G	T	G	T	-0.3777	-0.0216	0.0159	0.0177	2.56e-124	0.2224	6:43924830	0.4513	ACTG1P9	0.0637087	564.15	0.0687628	606.266
IL12p70	rs9472183	6	43940202	G	A	G	A	0.1019	-0.0239	0.0157	0.0177	8.61e-11	0.176	6:43940202	0.5109	ACTG1P9	0.00505402	42.1157
IL13	rs9472168	6	43928985	G	A	G	A	-0.4244	-0.0238	0.0248	0.018	1.08e-65	0.185	6:43928985	0.5507	ACTG1P9	0.0341086	292.781	0.0341086	292.781
IL16	rs4778636	15	81591639	G	A	G	A	0.7272	-0.0542	0.0633	0.0321	1.11e-30	0.09178	15:81591639	0.0746	IL16	0.015665	131.946	0.0242667	203.575
IL16	rs4253283	4	187165211	C	T	C	T	-0.146	0.0099	0.0262	0.019	1.75e-08	0.6027	4:187165211	0.6998		0.00373051	31.0455
IL16	rs1801020	5	176836532	G	A	G	A	-0.1733	-0.0089	0.0272	0.0213	4.53e-10	0.6762	5:176836532	0.7753	F12	0.0048711	40.584
IL17	rs1530455	3	122854899	C	T	C	T	-0.108	0.0245	0.0173	0.019	4.87e-10	0.1978	3:122854899	0.5915	PDIA5	0.00467743	38.9628	0.00467743	38.9628
IL18	rs71478720	11	112009605	C	T	C	T	0.2669	0.0156	0.0276	0.0204	3.71e-22	0.4433	11:112009605	0.7823	IL18	0.0111506	93.492	0.0318739	266.779
IL18	rs385076	2	32489851	C	T	C	T	0.2432	-0.0095	0.0248	0.0194	1.66e-22	0.623	2:32489851	0.6471	NLRC4	0.0114632	96.1433
IL18	rs115267715	5	68535015	C	T	C	T	-0.4508	-0.378	0.08	0.1588	1.72e-08	0.01731	5:68535015	0.9821	CDK7	0.00381431	31.7456
IL18	rs17229943	5	68682536	C	A	C	A	0.312	-0.0397	0.0463	0.0862	1.62e-11	0.6455	5:68682536	0.9503	RAD17	0.00544583	45.3986
IP, interferon-gamma-induced protein 10	rs113831257	4	76159521	G	A	G	A	-0.3592	0.0528	0.0644	0.0562	2.53e-08	0.3477	4:76159521	0.0417	RP11-576N17.4	0.00373734	31.1026	0.00758617	63.1365
IP, interferon-gamma-induced protein 10	rs9450351	6	86624320	C	T	C	T	0.2768	0.0211	0.0489	0.0361	1.48e-08	0.5587	6:86624320	0.0616	RP11-374I15.1	0.00384882	32.0339
MCP1, monocyte chemotactic protein-1	rs12075	1	159175354	G	A	G	A	-0.2185	0.007	0.0155	0.018	1.44e-44	0.6989	1:159175354	0.6024	ACKR1	0.0234015	198.671	0.0451447	380.394
MCP1, monocyte chemotactic protein-1	rs2288370	3	42977436	C	T	C	T	0.1031	-0.0242	0.0163	0.0182	2.25e-10	0.185	3:42977436	0.3956	KRBOX1	0.0048011	39.9979
MCP1, monocyte chemotactic protein-1	rs2036297	3	46172903	G	A	G	A	-0.119	0.0044	0.016	0.0185	1.09e-13	0.8107	3:46172903	0.3429	TKT	0.00662605	55.3031
MCP1, monocyte chemotactic protein-1	rs7632755	3	46332382	G	A	G	A	-0.2938	0.0151	0.0316	0.0344	1.18e-20	0.6606	3:46332382	0.0805	TKT	0.0103161	86.4221
MCSF, macrophage colony-stimulating factor	rs56367447	8	3871527	C	T	C	T	0.4967	-0.0247	0.0883	0.0492	1.72e-08	0.6149	8:3871527	0.9662	CSMD1	0.00380103	31.6346	0.00380103	31.6346
MIG, monokine induced by interferon gamma	rs55876513	4	76883698	G	T	G	T	-0.166	-0.0035	0.0255	0.0208	8.23e-11	0.867	4:76883698	0.2475	SDAD1	0.00508406	42.3673	0.00508406	42.3673
MIP1b, macrophage inflammatory protein-1b	rs141102180	17	34436204	G	T	G	T	-0.3225	-0.1207	0.0393	0.13	1.08e-16	0.3532	17:34436204	0.9821	CCL4	0.00805472	67.3239	0.194768	1731.64
MIP1b, macrophage inflammatory protein-1b	rs113877493	17	34812273	C	T	C	T	0.6124	0.0063	0.0218	0.0403	1.62e-173	0.8754	17:34812273	0.8777	TBC1D3G	0.0868898	788.956
MIP1b, macrophage inflammatory protein-1b	rs1564708	17	34825482	C	T	C	T	0.1744	-0.0292	0.0188	0.0385	2.87e-20	0.4484	17:34825482	0.7296	ZNHIT3	0.0102703	86.0345
MIP1b, macrophage inflammatory protein-1b	rs117453826	17	35132809	G	A	G	A	0.5774	0.0499	0.0593	0.0767	5.07e-22	0.5154	17:35132809	0.9841	CTD-3194G12.2	0.0113031	94.785
MIP1b, macrophage inflammatory protein-1b	rs3760440	17	35228301	G	A	G	A	-0.1236	-0.0172	0.0162	0.0184	2.75e-14	0.35	17:35228301	0.331	RP11-445F12.1	0.0069704	58.1972
MIP1b, macrophage inflammatory protein-1b	rs113010081	3	46457412	C	T	C	T	0.5954	0.0328	0.0236	0.0292	3.85e-140	0.2618	3:46457412	0.1083	LINC02009	0.0712799	636.34
PDGFbb, platelet-derived growth factor	rs4965869	15	101990320	C	T	C	T	-0.184	0.0063	0.0181	0.02	5.66e-24	0.7544	15:101990320	0.7237	PCSK6	0.012308	103.317	0.0485437	411.03
PDGFbb, platelet-derived growth factor	rs13412535	2	224874874	G	A	G	A	-0.3352	-0.043	0.0214	0.0261	2.46e-55	0.09922	2:224874874	0.2256	SERPINE2	0.0287347	245.288
PDGFbb, platelet-derived growth factor	rs55680718	2	225166877	C	T	C	T	0.1383	0.0415	0.0246	0.0271	1.86e-08	0.1248	2:225166877	0.8628	NEU2	0.00379674	31.5987
PDGFbb, platelet-derived growth factor	rs2324229	6	83918131	C	T	C	T	-0.0894	0.0147	0.0161	0.0187	3.48e-08	0.4315	6:83918131	0.3936	ME1	0.00370425	30.8261
RANTES, regulated on Activation, Normal T Cell Expressed and Secreted	rs74472919	13	82200650	C	T	C	T	-0.3313	0.0718	0.0605	0.0501	3.97e-08	0.1516	13:82200650	0.9811	PTMAP5	0.00360291	29.9797	0.00360291	29.9797
SCF, stem cell factor	rs1557570	1	169507844	G	T	G	T	-0.1186	-0.0182	0.017	0.0187	2.74e-12	0.3287	1:169507844	0.6849	F5	0.0058347	48.6594	0.00965637	80.4664
SCF, stem cell factor	rs4841899	9	137424412	C	T	C	T	0.1004	-0.0126	0.0178	0.0189	1.78e-08	0.5061	9:137424412	0.3241	RP11-473E2.4	0.00382167	31.807
SCGFb, stem cell growth factor beta	rs4656185	1	169476326	G	A	G	A	-0.205	-0.0186	0.0256	0.0188	1.16e-15	0.321	1:169476326	0.3151	F5	0.0076731	64.1096	0.031863	266.545
SCGFb, stem cell growth factor beta	rs117716477	12	104240958	C	A	C	A	-0.8384	0.1377	0.0841	0.0978	1.34e-23	0.1591	12:104240958	0.0209	TTC41P	0.011842	99.3587
SCGFb, stem cell growth factor beta	rs116924815	19	51230733	C	T	C	T	-0.6079	-0.1058	0.0738	0.1129	1.74e-16	0.3485	19:51230733	0.9642	CLEC11A	0.00811524	67.8339
SCGFb, stem cell growth factor beta	rs17876031	5	176831119	G	A	G	A	0.1514	-0.0046	0.0255	0.0196	2.25e-09	0.8136	5:176831119	0.6889	F12	0.0042327	35.2425
TNFb, tumour necrosis factor beta	rs78296352	1	22821844	G	T	G	T	-1.2215	0.0475	0.1366	0.0717	4.76e-21	0.5075	1:22821844	0.9712	ZBTB40	0.00955007	79.9431	0.00955007	79.9431
TRAIL, TNF-related apoptosis-inducing ligand	rs57396456	18	27945877	C	T	C	T	0.5626	0.0034	0.0518	0.0567	1.25e-27	0.952	18:27945877	0.0338	RP11-675P14.1	0.0140247	117.933	0.12838	1221.17
TRAIL, TNF-related apoptosis-inducing ligand	rs74778900	18	28086266	C	T	C	T	-0.5906	0.1531	0.0532	0.0713	2.59e-28	0.03178	18:28086266	0.9861	RP11-675P14.1	0.0146435	123.214
TRAIL, TNF-related apoptosis-inducing ligand	rs193112415	18	28835120	C	T	C	T	1.0421	0.147	0.0623	0.0723	2.15e-62	0.04196	18:28835120	0.0139	DSG1	0.0326377	279.729
TRAIL, TNF-related apoptosis-inducing ligand	rs62093514	18	29230977	C	T	C	T	-1.0618	-0.0417	0.0552	0.0786	6.86e-82	0.5954	18:29230977	0.9742	B4GALT6	0.0427109	369.916
TRAIL, TNF-related apoptosis-inducing ligand	rs79287178	3	172294500	G	A	G	A	0.4317	-0.0483	0.0421	0.059	9.12e-25	0.4127	3:172294500	0.0258	LINC02068	0.0125203	105.122
TRAIL, TNF-related apoptosis-inducing ligand	rs149524246(rs138987090)**	18	30363207	G	A	G	A	0.7497	-0.0015	0.0752	0.689	4.5e-23	0.9983	18:30363207	0.0129(0.9871)	RP11-57G22.1(RP11-57G22.1)	0.0118428	99.3653
VEGF, vascular endothelial growth factor	rs6921438	6	43925607	G	A	G	A	0.49	0.0247	0.0175	0.018	2.09e-171	0.1696	6:43925607	0.4672	ACTG1P9	0.0863721	783.811	0.0982171	882.616
VEGF, vascular endothelial growth factor	rs9472183	6	43940202	G	A	G	A	0.1282	-0.0239	0.017	0.0177	5.19e-14	0.176	6:43940202	0.5109	ACTG1P9	0.00681081	56.8556
VEGF, vascular endothelial growth factor	rs13209117	6	44151765	G	A	G	A	-0.1302	-0.0227	0.0201	0.0216	5.28e-11	0.2924	6:44151765	0.2843	CAPN11	0.00503415	41.9493
NOTE:
* SNPs associated with confounders
** Results after using proxy SNP
R²=2*Effect^2*EAF*(1-EAF)/[2*Effect^2*EAF*(1-EAF)+ SE^2*2*N*EAF*(1-EAF)]

## Sheet: Table S2
Table S2 Details of circulating Cytokines (P<5E-6) predicting SNPs with Periodontitis
Cytokines	SNP	CHR	BP	Effect Allele(Exposure)	Other Allele(Exposure)	Effect Allele(Outcome)	Other Allele(Outcome)	Beta(Exposure)	Beta(Outcome)	SE(Exposure)	SE(Outcome)	P_value(Exposure)	P_value(Outcome)		EAF	Gene	R2	F	R2 ALL	F ALL
bNGF, beta nerve growth factor	rs9436119	1	150467753	G	A	G	A	0.1121	0.0189	0.0246	0.0189	3.91e-06	0.3166	1:150467753	0.3837	TARS2	0.00249772	20.7604	0.0230395	191.595
bNGF, beta nerve growth factor	rs28637706	19	34285368	G	T	G	T	0.1589	-0.0093	0.0263	0.0196	1.42e-09	0.6361	19:34285368	0.6829	KCTD15	0.00438245	36.4948
bNGF, beta nerve growth factor	rs67476890	15	62791494	C	T	C	T	-0.1769	-0.0176	0.0379	0.0265	3.13e-06	0.5072	15:62791494	0.8638	TLN2	0.00262015	21.7807
bNGF, beta nerve growth factor	rs71641308	1	78086718	C	T	C	T	-0.2043	-0.0494	0.0432	0.0387	2.3e-06	0.2013	1:78086718	0.9463	ZZZ3	0.0026896	22.3596
bNGF, beta nerve growth factor	rs72780728	10	17603701	G	A	G	A	-0.1883	0.038	0.0403	0.0327	2.99e-06	0.2455	10:17603701	0.1193	PRPF38AP2	0.00262565	21.8266
bNGF, beta nerve growth factor	rs73472576	18	72124182	C	T	C	T	0.1181	-0.0188	0.0252	0.0205	2.69e-06	0.3581	18:72124182	0.6044	FAM69C	0.00264143	21.9581
bNGF, beta nerve growth factor	rs74966328	1	235707209	G	A	G	A	0.293	0.135	0.0618	0.0538	2.13e-06	0.01212	1:235707209	0.0229	GNG4	0.00270316	22.4726
bNGF, beta nerve growth factor	rs7970581	12	113265248	G	T	G	T	-0.138	0.006	0.0282	0.0216	9.27e-07	0.783	12:113265248	0.7644	RPH3A	0.00287936	23.9417
CTACK, cutaneous T-cell attracting chemokine	rs116303454	3	27294655	G	A	G	A	-0.383	-0.0415	0.0816	0.0746	3.27e-06	0.5777	3:27294655	0.0288	NEK10	0.00264944	22.0248	0.0460562	385.126
CTACK, cutaneous T-cell attracting chemokine	rs135564	22	46535934	G	A	G	A	0.1893	0.0054	0.0268	0.0197	2.43e-12	0.7819	22:46535934	0.7406		0.00598019	49.8801
CTACK, cutaneous T-cell attracting chemokine	rs145902143	12	20944907	G	A	G	A	0.2838	0.0329	0.0581	0.055	1.03e-06	0.5495	12:20944907	0.9622	SLCO1B3	0.00286888	23.8544
CTACK, cutaneous T-cell attracting chemokine	rs2070074	9	34649442	G	A	G	A	-0.4467	0.037	0.0374	0.0301	1.79e-32	0.2184	9:34649442	0.8976	GALT	0.016911	142.621
CTACK, cutaneous T-cell attracting chemokine	rs2731674	5	176839890	G	T	G	T	0.1333	-0.0093	0.0267	0.0213	5.64e-07	0.6641	5:176839890	0.2247	GRK6	0.00299656	24.9191
CTACK, cutaneous T-cell attracting chemokine	rs3766110	1	169515183	C	A	C	A	0.1287	0.0071	0.0278	0.0208	3.86e-06	0.7333	1:169515183	0.7674	F5	0.00257771	21.4271
CTACK, cutaneous T-cell attracting chemokine	rs55764737	15	61323414	C	T	C	T	-0.5313	0.1067	0.0972	0.0502	4.62e-08	0.03342	15:61323414	0.0229	RORA	0.00358983	29.8705
CTACK, cutaneous T-cell attracting chemokine	rs57338032	15	78798939	G	A	G	A	-0.1583	0.0407	0.0317	0.0243	6.23e-07	0.09427	15:78798939	0.8201	HYKK	0.00299797	24.9309
CTACK, cutaneous T-cell attracting chemokine	rs7333764	13	34208801	C	T	C	T	-0.2773	-0.1031	0.0593	0.071	2.85e-06	0.1462	13:34208801	0.9732	RP11-141M1.3	0.00262987	21.8618
CTACK, cutaneous T-cell attracting chemokine	rs76395525	15	79741391	G	A	G	A	-0.5277	0.081	0.1083	0.0896	9.55e-07	0.3659	15:79741391	0.0149	KIAA1024	0.00285472	23.7363
Eotaxin	rs11087905	21	25505329	C	A	C	A	-0.0941	0.0787	0.0189	0.0417	5.48e-07	0.05903	21:25505329	0.3419	UBE3AP2	0.00298022	24.7828	0.0784737	658.069
Eotaxin	rs112347425	3	46460888	C	T	C	T	-0.158	0.0061	0.0277	0.0352	8.65e-09	0.8623	3:46460888	0.8926	LINC02009	0.00390789	32.5274
Eotaxin	rs12075	1	159175354	G	A	G	A	-0.1671	0.007	0.0156	0.018	1.33e-26	0.6989	1:159175354	0.6024	ACKR1	0.0136466	114.709
Eotaxin	rs1476670	1	44508195	C	A	C	A	0.1007	-0.0282	0.0217	0.0223	3.51e-06	0.2068	1:44508195	0.2068	RP5-1198O20.4	0.00259001	21.5295
Eotaxin	rs2024050	7	75460393	G	A	G	A	-0.1728	-0.0283	0.0303	0.0322	1.1e-08	0.3788	7:75460393	0.8996	AC005102.1	0.00390653	32.516
Eotaxin	rs2210755	9	80223823	C	T	C	T	0.1104	-0.0399	0.0242	0.0341	4.85e-06	0.242	9:80223823	0.0805	GNA14	0.00250327	20.8067
Eotaxin	rs2211994	21	18047593	C	T	C	T	-0.0885	-0.0017	0.0177	0.02	6.08e-07	0.9331	21:18047593	0.7495	AP000472.3	0.00300553	24.994
Eotaxin	rs2228467	3	42906116	C	T	C	T	0.4163	0.035	0.0292	0.0358	2.27e-46	0.3292	3:42906116	0.0696	ACKR2	0.0239232	203.209
Eotaxin	rs2419841	10	115335983	C	T	C	T	0.1277	-0.0075	0.0279	0.0292	4.98e-06	0.7963	10:115335983	0.1193	HABP2	0.0025198	20.9444
Eotaxin	rs5746492	22	18393933	G	A	G	A	-0.0954	-0.0099	0.0207	0.0233	3.96e-06	0.6715	22:18393933	0.8191	MICAL3	0.00255466	21.235
Eotaxin	rs5754733	22	34269594	C	A	C	A	0.1042	-0.0169	0.0214	0.0217	1.06e-06	0.4374	22:34269594	0.7883	LARGE1	0.00285073	23.703
Eotaxin	rs59808887	5	31846520	C	T	C	T	0.1673	0.0355	0.0358	0.0348	2.91e-06	0.3082	5:31846520	0.9225	PDZD2	0.00262647	21.8334
Eotaxin	rs75426604	14	35857714	C	A	C	A	0.1366	0.0217	0.0291	0.0291	2.53e-06	0.4552	14:35857714	0.1312	RP11-561B11.1	0.00265003	22.0298
Eotaxin	rs79722574	17	32619052	C	T	C	T	0.1113	0.0064	0.0228	0.0243	1.06e-06	0.7938	17:32619052	0.84	CCL11	0.00286525	23.8241
Eotaxin	rs80341932	18	56915928	G	A	G	A	-0.1016	0.0238	0.0205	0.0251	6.69e-07	0.3422	18:56915928	0.7078	GRP	0.00295314	24.557
Eotaxin	rs9317045	13	59630038	C	A	C	A	-0.1182	-0.0356	0.0237	0.0249	5.82e-07	0.154	13:59630038	0.8539	POLR3KP1	0.00299038	24.8676
FGFBasic, basicfibroblast growth factor	rs13412535	2	224874874	G	A	G	A	0.1112	-0.043	0.0225	0.0261	7.35e-07	0.09922	2:224874874	0.2256	SERPINE2	0.00293667	24.4197	0.0138236	114.93
FGFBasic, basicfibroblast growth factor	rs145577605	6	27610011	G	A	G	A	-0.2081	-0.0032	0.0428	0.377	9.64e-07	0.9931	6:27610011	0.0109	ZFP57	0.00284255	23.6348
FGFBasic, basicfibroblast growth factor	rs747334	10	92744744	G	A	G	A	-0.0751	-0.0016	0.0164	0.0177	4.53e-06	0.926	10:92744744	0.4781	RP11-236B18.2	0.00252222	20.9646
FGFBasic, basicfibroblast growth factor	rs75168112	18	71086067	C	T	C	T	0.1001	0.0186	0.0214	0.029	3e-06	0.5223	18:71086067	0.1779	CTD-2354A18.1	0.00263139	21.8744
FGFBasic, basicfibroblast growth factor	rs9907295	17	34257313	C	T	C	T	0.1319	-0.0226	0.0269	0.03	7.95e-07	0.4517	17:34257313	0.9036	RDM1	0.00289079	24.037
GCSF, granulocyte colony-stimulating factor	rs115256310	5	71399691	G	A	G	A	0.6821	0.038	0.136	0.091	6.73e-07	0.6759	5:71399691	0.9801	MAP1B	0.00302407	25.1486	0.022418	186.392
GCSF, granulocyte colony-stimulating factor	rs11903143	2	29592460	G	A	G	A	-0.087	-0.0003	0.0176	0.0198	6.35e-07	0.9891	2:29592460	0.7425	ALK	0.00293781	24.4292
GCSF, granulocyte colony-stimulating factor	rs147128865	9	34972766	C	T	C	T	-0.27	-0.1355	0.0587	0.126	4.92e-06	0.2821	9:34972766	0.9871	PHF24	0.00254468	21.1518
GCSF, granulocyte colony-stimulating factor	rs1817411	8	98598328	C	T	C	T	-0.089	0.017	0.0191	0.0215	3.1e-06	0.4297	8:98598328	0.327	KB-1683C8.1	0.00261136	21.7074
GCSF, granulocyte colony-stimulating factor	rs2671444	12	101552075	G	A	G	A	0.0784	0.0101	0.0166	0.0185	2.48e-06	0.5837	12:101552075	0.3648	SLC5A8	0.00268249	22.3003
GCSF, granulocyte colony-stimulating factor	rs74148555	10	92079842	C	T	C	T	0.3715	-0.0403	0.0755	0.075	1.55e-06	0.5913	10:92079842	0.9473	RP11-15K3.1	0.00291102	24.2058
GCSF, granulocyte colony-stimulating factor	rs76287671	19	44122296	C	T	C	T	-0.0938	-0.0182	0.0189	0.0236	6.92e-07	0.4415	19:44122296	0.8091	ZNF428	0.0029613	24.6251
GCSF, granulocyte colony-stimulating factor	rs77318030	19	55055897	C	T	C	T	0.2045	-0.0113	0.0428	0.0764	2.21e-06	0.8823	19:55055897	0.0517	KIR3DX1	0.00274532	22.8241
GROa, growth-regulated oncogene-a	rs1113500	1	108595442	G	T	G	T	-0.1174	-0.0036	0.0244	0.0184	1.57e-06	0.8461	1:108595442	0.3698	RP11-356N1.2	0.00278378	23.1447	0.0726825	614.452
GROa, growth-regulated oncogene-a	rs118158560	7	38146610	G	A	G	A	-0.2703	-0.0055	0.0594	0.0532	3.42e-06	0.9174	7:38146610	0.0626	STARD3NL	0.00249072	20.7021
GROa, growth-regulated oncogene-a	rs12075	1	159175354	G	A	G	A	-0.3751	0.007	0.0237	0.018	1.24e-55	0.6989	1:159175354	0.6024	ACKR1	0.0293199	250.434
GROa, growth-regulated oncogene-a	rs140734053	10	5401459	G	A	G	A	-0.7257	-0.0839	0.1561	0.0674	3.58e-06	0.2134	10:5401459	0.0249	UCN3	0.00259936	21.6075
GROa, growth-regulated oncogene-a	rs185768063	6	16494983	G	A	G	A	-0.3998	-0.197	0.076	0.1672	1.46e-07	0.2387	6:16494983	0.9861	ATXN1	0.00332583	27.6665
GROa, growth-regulated oncogene-a	rs188345231	8	41437350	C	T	C	T	-0.623	-0.0128	0.1323	0.1059	4.34e-06	0.9036	8:41437350	0.9881	GPAT4	0.00266677	22.1693
GROa, growth-regulated oncogene-a	rs2422841	20	3080352	G	A	G	A	0.1657	0.0055	0.0361	0.0293	4.66e-06	0.8508	20:3080352	0.8767	RP5-971N18.3	0.00253406	21.0633
GROa, growth-regulated oncogene-a	rs508977	4	74762383	G	T	G	T	0.3802	-0.0081	0.028	0.0205	7.56e-42	0.6912	4:74762383	0.7664	RP11-576N17.4	0.0217494	184.333
GROa, growth-regulated oncogene-a	rs62024303	15	88871162	G	A	G	A	0.3053	-0.0675	0.0666	0.0571	4.41e-06	0.2373	15:88871162	0.9543	NTRK3-AS1	0.00252752	21.0088
GROa, growth-regulated oncogene-a	rs78653452	20	9762055	G	T	G	T	0.7362	0.0391	0.1558	0.0882	1.21e-06	0.6575	20:9762055	0.9881	PAK5	0.0026852	22.323
HGF, hepatocyte growth factor	rs11060254	12	129815569	G	A	G	A	0.08	0.0114	0.0167	0.0191	1.58e-06	0.5508	12:129815569	0.3429	TMEM132D	0.00275953	22.9426	0.0249431	207.685
HGF, hepatocyte growth factor	rs150322232	7	7930374	G	A	G	A	-0.2104	-0.112	0.0463	0.0665	4.89e-06	0.09243	7:7930374	0.9682	UMAD1	0.00248392	20.6455
HGF, hepatocyte growth factor	rs1698249	14	84356186	C	A	C	A	0.1698	-0.0124	0.0372	0.031	4.09e-06	0.6891	14:84356186	0.9046	RP11-353P15.1	0.00250604	20.8298
HGF, hepatocyte growth factor	rs2003620	7	134479484	C	T	C	T	-0.2279	0.0278	0.0489	0.0391	2.83e-06	0.4776	7:134479484	0.0606	CALD1	0.0026123	21.7153
HGF, hepatocyte growth factor	rs3748034*	4	3446091	G	T	G	T	-0.1495	0.0179	0.0234	0.0249	1.81e-10	0.4704	4:3446091	0.1362	HGFAC	0.00489786	40.8081
HGF, hepatocyte growth factor	rs5745687	7	81359051	C	T	C	T	0.3072	-0.0103	0.0406	0.036	2.75e-14	0.7751	7:81359051	0.0567	HGF	0.00685631	57.2382
HGF, hepatocyte growth factor	rs62481625	7	155987460	C	T	C	T	-0.1091	-0.0288	0.0225	0.0214	1.18e-06	0.1781	7:155987460	0.2624	Y_RNA	0.00282711	23.5061
IFNg, interferon gamma	rs10487554	7	149367686	G	A	G	A	0.0895	0.0134	0.0183	0.02	1.09e-06	0.5035	7:149367686	0.2624	KRBA1	0.00287595	23.9133	0.028056	233.27
IFNg, interferon gamma	rs112783231	8	68123274	G	A	G	A	0.2408	0.0626	0.0511	0.0764	1.96e-06	0.4127	8:68123274	0.0288	ARFGEF1	0.00267053	22.2007
IFNg, interferon gamma	rs113600793	17	45461461	C	A	C	A	-0.1829	-0.0335	0.0373	0.0602	8.95e-07	0.5773	17:45461461	0.0398	EFCAB13	0.00289095	24.0384
IFNg, interferon gamma	rs115729819	4	169704667	G	A	G	A	-0.2484	0.0236	0.0515	0.1152	1.38e-06	0.8376	4:169704667	0.9791	PALLD	0.00279744	23.2586
IFNg, interferon gamma	rs11843756	13	49254892	G	T	G	T	-0.184	0.0437	0.0393	0.054	3.09e-06	0.4181	13:49254892	0.0288	CYSLTR2	0.00263629	21.9152
IFNg, interferon gamma	rs12420286	11	103777894	C	T	C	T	-0.2376	0.0049	0.0501	0.0491	2.08e-06	0.9211	11:103777894	0.0288	PDGFD	0.00270477	22.486
IFNg, interferon gamma	rs1867282	9	102172147	C	T	C	T	-0.0774	0.0087	0.0166	0.0192	3.15e-06	0.6519	9:102172147	0.326	NAMA	0.00261467	21.7351
IFNg, interferon gamma	rs2073438	17	6900076	G	A	G	A	-0.0898	-0.0105	0.0188	0.0197	1.68e-06	0.5948	17:6900076	0.2714	ALOX12	0.00274367	22.8104
IFNg, interferon gamma	rs74148555	10	92079842	C	T	C	T	0.3732	-0.0403	0.0774	0.075	2.64e-06	0.5913	10:92079842	0.9473	RP11-15K3.1	0.00279559	23.2432
IFNg, interferon gamma	rs78296352	1	22821844	G	T	G	T	-0.343	0.0475	0.0652	0.0717	1.38e-07	0.5075	1:22821844	0.9712	ZBTB40	0.00332609	27.6687
IL10	rs10457128	6	106017976	G	A	G	A	0.0865	-0.0204	0.0172	0.0189	5.24e-07	0.2791	6:106017976	0.6392	RP3-359N14.1	0.00304047	25.2854	0.0619534	524.761
IL10	rs10493718	1	83062933	C	A	C	A	0.11	-0.0085	0.0222	0.0214	7.16e-07	0.6913	1:83062933	0.2913	LINC01362	0.00295178	24.5457
IL10	rs11206302	1	54673943	C	T	C	T	0.1189	-0.0634	0.0251	0.0333	2.2e-06	0.05674	1:54673943	0.0795	MRPL37	0.00269855	22.4342
IL10	rs2086656	4	60498473	C	T	C	T	0.0789	0.0183	0.0171	0.0192	3.78e-06	0.3415	4:60498473	0.3052	RP11-725D20.1	0.00256057	21.2842
IL10	rs282258	2	224914800	C	T	C	T	-0.0992	0.0287	0.0162	0.019	1e-09	0.1322	2:224914800	0.5746	SERPINE2	0.00450114	37.4877
IL10	rs3025021	6	43749163	C	T	C	T	-0.0947	0.0261	0.0195	0.0208	1.46e-06	0.2088	6:43749163	0.6322	VEGFA	0.00283587	23.579
IL10	rs41282660	6	44197006	G	A	G	A	0.1194	0.0355	0.0255	0.0316	3.72e-06	0.2612	6:44197006	0.8678	SLC29A1	0.00263676	21.9191
IL10	rs4349809	6	43924830	G	T	G	T	-0.2853	-0.0216	0.0165	0.0177	5.77e-67	0.2224	6:43924830	0.4513	ACTG1P9	0.0347971	298.903
IL10	rs465757	20	15580283	G	A	G	A	-0.084	0.0122	0.0174	0.0194	1.17e-06	0.5309	20:15580283	0.667	MACROD2	0.0028024	23.3
IL10	rs7088799*	10	65016174	G	T	G	T	0.0852	-0.0326	0.0167	0.018	3.23e-07	0.0701	10:65016174	0.4344	JMJD1C	0.00312877	26.022
IL13	rs117795020	9	90084152	G	A	G	A	0.3522	0.1188	0.0716	0.0948	9.86e-07	0.2102	9:90084152	0.0179	DAPK1	0.00290921	24.1907	0.0561173	475.76
IL13	rs12623722	2	23178683	G	A	G	A	0.1185	-0.0197	0.0258	0.0204	4.19e-06	0.3328	2:23178683	0.2823	AC016768.1	0.00253736	21.0908
IL13	rs139083458	5	26160518	C	T	C	T	-0.9902	-0.0296	0.2107	0.074	2.81e-06	0.6888	5:26160518	0.9841	CTD-2533K21.1	0.00265613	22.0807
IL13	rs142167313	6	44172097	C	T	C	T	0.313	0.1032	0.0617	0.2578	3.98e-07	0.6889	6:44172097	0.0189	ACTG1P9	0.00309358	25.7284
IL13	rs27949	5	58550823	C	T	C	T	0.1168	-0.0046	0.0252	0.019	3.43e-06	0.809	5:58550823	0.6312	PDE4D	0.00258374	21.4773
IL13	rs6799107	3	127057018	C	T	C	T	0.1459	-0.0314	0.0301	0.0217	1.25e-06	0.1481	3:127057018	0.2137	LINC02016	0.00282512	23.4894
IL13	rs7073807	10	69153428	C	T	C	T	-0.1682	-0.0256	0.0356	0.0294	2.37e-06	0.3837	10:69153428	0.8827	CTNNA3	0.00268456	22.3176
IL13	rs75995699	6	5140856	G	A	G	A	-0.3319	-0.0217	0.0698	0.0636	2.64e-06	0.7327	6:5140856	0.0239	LYRM4	0.002719	22.6047
IL13	rs9472168	6	43928985	G	A	G	A	-0.4244	-0.0238	0.0248	0.018	1.08e-65	0.185	6:43928985	0.5507	ACTG1P9	0.0341086	292.781
IL16	rs117217798	17	31483233	C	T	C	T	0.2036	0.0108	0.0444	0.0356	4.15e-06	0.7618	17:31483233	0.9314	ASIC2	0.00252917	21.0225	0.0448304	374.578
IL16	rs117916513	11	121264274	G	A	G	A	0.502	-0.0952	0.0986	0.0882	3.79e-07	0.2805	11:121264274	0.0209	BMPR1APS2	0.00311592	25.9149
IL16	rs1255143	10	130052200	C	T	C	T	-0.1306	0.0012	0.0242	0.0177	7.1e-08	0.9474	10:130052200	0.4344	LINC01163	0.00349962	29.1173
IL16	rs12765671	10	106684169	G	A	G	A	0.6023	0.0148	0.1318	0.0656	4.84e-06	0.8213	10:106684169	0.0169	SORCS3	0.00251183	20.8781
IL16	rs144691581	15	96953325	G	A	G	A	-0.4882	0.0216	0.0967	0.1025	4.2e-07	0.8327	15:96953325	0.0149	RP11-522B15.4	0.00306407	25.4823
IL16	rs1801020	5	176836532	G	A	G	A	-0.1733	-0.0089	0.0272	0.0213	4.53e-10	0.6762	5:176836532	0.7753	F12	0.0048711	40.584
IL16	rs4253283	4	187165211	C	T	C	T	-0.146	0.0099	0.0262	0.019	1.75e-08	0.6027	4:187165211	0.6998		0.00373051	31.0455
IL16	rs4513633	4	113570639	C	A	C	A	0.2239	-0.0157	0.0453	0.0256	7.44e-07	0.5389	4:113570639	0.8757	LARP7	0.00293713	24.4235
IL16	rs4778636	15	81591639	G	A	G	A	0.7272	-0.0542	0.0633	0.0321	1.11e-30	0.09178	15:81591639	0.0746	IL16	0.015665	131.946
IL16	rs9706053	12	66376310	C	T	C	T	-0.4582	0.0728	0.0932	0.0803	7.01e-07	0.3645	12:66376310	0.9841	HMGA2	0.00290605	24.1643
IL17	rs117029961	10	37436581	G	A	G	A	-0.4585	0.1014	0.1015	0.1168	4.94e-06	0.3855	10:37436581	0.0109	ANKRD30A	0.00245453	20.4005	0.0292095	242.918
IL17	rs117556572	13	105088917	C	T	C	T	0.5102	0.0353	0.1099	0.1401	3.28e-06	0.8011	13:105088917	0.9891	RPL7P45	0.00259207	21.5467
IL17	rs1530455	3	122854899	C	T	C	T	-0.108	0.0245	0.0173	0.019	4.87e-10	0.1978	3:122854899	0.5915	PDIA5	0.00467743	38.9628
IL17	rs17106604	14	78379156	C	T	C	T	-0.1129	0.0174	0.0225	0.0273	6.37e-07	0.523	14:78379156	0.8757	ADCK1	0.00302688	25.172
IL17	rs17282552	2	207973815	C	T	C	T	0.2001	-0.0424	0.0405	0.0594	8.21e-07	0.4752	2:207973815	0.0268	KLF7	0.00293492	24.405
IL17	rs184080173	12	77725204	C	T	C	T	-0.2384	0.0545	0.0471	0.0359	4.19e-07	0.1293	12:77725204	0.0626	NAV3	0.00307978	25.6133
IL17	rs187475560	4	161274563	C	T	C	T	0.2434	-0.1447	0.052	0.0867	3.29e-06	0.09494	4:161274563	0.9881	TOMM22P4	0.00263498	21.9043
IL17	rs62191444	20	373667	G	T	G	T	0.1136	0.0098	0.0247	0.0293	4.22e-06	0.7394	20:373667	0.834	TRIB3	0.00254416	21.1474
IL17	rs78296352	1	22821844	G	T	G	T	-0.3027	0.0475	0.0646	0.0717	4.27e-06	0.5075	1:22821844	0.9712	ZBTB40	0.00264058	21.951
IL17	rs78612928	4	29813914	C	T	C	T	-0.1037	0.0037	0.0222	0.0251	2.62e-06	0.8813	4:29813914	0.1968	snoU13	0.00262421	21.8146
IL18	rs10414578	19	55146070	C	T	C	T	0.1771	0.0029	0.035	0.0287	4.16e-07	0.9182	19:55146070	0.1213	LILRB1	0.00307787	25.5974	0.065881	549.541
IL18	rs115267715	5	68535015	C	T	C	T	-0.4508	-0.378	0.08	0.1588	1.72e-08	0.01731	5:68535015	0.9821	CDK7	0.00381431	31.7456
IL18	rs116383510	5	2545650	C	A	C	A	0.5426	-0.144	0.1056	0.0955	3e-07	0.1314	5:2545650	0.9801	LINC02142	0.00317351	26.3953
IL18	rs11700536	21	44558687	C	T	C	T	-0.1156	0.0235	0.025	0.018	4.21e-06	0.1925	21:44558687	0.6382	FRGCA	0.00257161	21.3762
IL18	rs117266781	7	41301020	C	T	C	T	-0.6841	0.091	0.1468	0.0828	3.15e-06	0.2718	7:41301020	0.9891	LINC01449	0.0026118	21.7111
IL18	rs144841621	10	71681557	C	T	C	T	-0.518	0.6317	0.1141	0.5234	3.81e-06	0.2274	10:71681557	0.9891	COL13A1	0.00247913	20.6055
IL18	rs17229943	5	68682536	C	A	C	A	0.312	-0.0397	0.0463	0.0862	1.62e-11	0.6455	5:68682536	0.9503	RAD17	0.00544583	45.3986
IL18	rs1852105	7	63725595	C	T	C	T	-0.3036	0.0537	0.0661	0.0389	4.32e-06	0.1673	7:63725595	0.9513	ZNF679	0.00253738	21.0909
IL18	rs1979967	15	79659613	C	T	C	T	-0.1402	-0.0305	0.0286	0.0209	9.45e-07	0.1456	15:79659613	0.7406	TMED3	0.00288932	24.0248
IL18	rs2729385	11	57262993	G	A	G	A	-0.1231	0.0136	0.0262	0.019	3.79e-06	0.476	11:57262993	0.675	SLC43A1	0.00265489	22.0703
IL18	rs385076	2	32489851	C	T	C	T	0.2432	-0.0095	0.0248	0.0194	1.66e-22	0.623	2:32489851	0.6471	NLRC4	0.0114632	96.1433
IL18	rs4482818	4	65928497	G	A	G	A	-0.1286	-0.0136	0.0244	0.0201	1.45e-07	0.4993	4:65928497	0.6412	AC112518.3	0.0033384	27.7714
IL18	rs658805	6	70909073	G	A	G	A	-0.1226	-0.0064	0.0244	0.0187	4.94e-07	0.7317	6:70909073	0.6869	COL19A1	0.00303508	25.2404
IL18	rs71478720	11	112009605	C	T	C	T	0.2669	0.0156	0.0276	0.0204	3.71e-22	0.4433	11:112009605	0.7823	IL18	0.0111506	93.492
IL18	rs78623212	7	103307627	C	T	C	T	-0.8705	0.0168	0.1778	0.0722	6.71e-07	0.8159	7:103307627	0.9761	RELN	0.0028821	23.9646
IL18	rs78716465	20	40643726	G	A	G	A	-0.3265	-0.0034	0.0682	0.0541	1.63e-06	0.9501	20:40643726	0.0378	RP5-1121H13.4	0.00275605	22.9136
IL1b, interleukin	rs115242021	1	145389965	C	A	C	A	-0.2326	-0.0377	0.0414	0.0471	5.07e-07	0.4235	1:145389965	0.0815	RNVU1-6	0.0037919	31.5583	0.0135976	113.02
IL1b, interleukin	rs143319329	7	128139459	C	T	C	T	-0.2801	-0.0269	0.0715	0.0589	2e-06	0.6474	7:128139459	0.9761	METTL2B	0.00184714	15.343
IL1b, interleukin	rs1942793	18	71104371	G	T	G	T	-0.0717	-0.0056	0.0187	0.0177	4.98e-06	0.754	18:71104371	0.5258	CTD-2354A18.1	0.0017696	14.6977
IL1b, interleukin	rs61335305	15	66453074	C	A	C	A	-0.2966	0.0293	0.0724	0.0827	1.9e-06	0.7233	15:66453074	0.0109	MEGF11	0.00201965	16.7788
IL1b, interleukin	rs62015704	16	7467907	G	A	G	A	-0.1082	-0.0303	0.0283	0.0311	2.09e-06	0.3287	16:7467907	0.8787	RBFOX1	0.00175956	14.6143
IL1b, interleukin	rs9898641	17	57571033	C	T	C	T	0.2032	-0.1168	0.0454	0.041	3.59e-06	0.004364	17:57571033	0.3598	LINC01476	0.00240977	20.0277
IL1ra	rs1054402	9	119163509	C	T	C	T	-0.1311	0.0083	0.027	0.0202	1.13e-06	0.6797	9:119163509	0.7336	3_prime_UTR	0.00283487	23.5707	0.0188841	156.993
IL1ra	rs11627423	14	33200623	C	A	C	A	-0.1171	0.0032	0.0247	0.0182	2.12e-06	0.8585	14:33200623	0.6103	AKAP6	0.00270292	22.4706
IL1ra	rs12121840	1	165541642	C	T	C	T	-0.2692	0.019	0.0571	0.0391	2.43e-06	0.6273	1:165541642	0.9155	RP11-280O1.2	0.00267303	22.2215
IL1ra	rs2809154	13	84727524	C	T	C	T	0.1786	0.017	0.0388	0.0239	3.74e-06	0.4778	13:84727524	0.838	UBE2D3P4	0.00254847	21.1834
IL1ra	rs56134659	3	129058985	G	A	G	A	0.1117	-0.0202	0.0237	0.0212	2.44e-06	0.3396	3:129058985	0.5258	MRPL3	0.00267138	22.2078
IL1ra	rs61335305	15	66453074	C	A	C	A	-0.4453	0.0293	0.0908	0.0827	1e-06	0.7233	15:66453074	0.0109	MEGF11	0.00289177	24.0452
IL1ra	rs9623661	22	43093376	C	T	C	T	0.1966	0.0064	0.0426	0.0347	3.86e-06	0.8539	22:43093376	0.9076	A4GALT	0.00256166	21.2933
IL2	rs12051139	16	86918674	C	T	C	T	0.1131	0.0167	0.0247	0.0189	4.76e-06	0.3783	16:86918674	0.4006	RP11-107C10.1	0.00252187	20.9617	0.0246834	209.829
IL2	rs13412535	2	224874874	G	A	G	A	-0.1764	-0.043	0.0332	0.0261	1.18e-07	0.09922	2:224874874	0.2256	SERPINE2	0.00339261	28.2238
IL2	rs170117	4	55390380	C	T	C	T	0.1617	-0.0264	0.0349	0.0265	3.87e-06	0.3181	4:55390380	0.8797	NMU	0.00258187	21.4617
IL2	rs2807544	1	15204245	G	A	G	A	-0.1175	0.009	0.0253	0.0178	3.41e-06	0.6138	1:15204245	0.4344	KAZN	0.00259415	21.564
IL2	rs4634519	7	67192928	G	A	G	A	0.1261	-0.0242	0.0269	0.0194	2.77e-06	0.2111	7:67192928	0.6879	RP4-736H5.3	0.0026428	21.9695
IL2	rs61335305	15	66453074	C	A	C	A	-0.4514	0.0293	0.0918	0.0827	7.32e-07	0.7233	15:66453074	0.0109	MEGF11	0.00290711	24.1731
IL2	rs62124990	2	19238636	G	T	G	T	0.6961	0.0205	0.1495	0.0653	3.22e-06	0.7535	2:19238636	0.9841	LINC01376	0.00260745	21.6749
IL2	rs7615304	3	156675703	G	A	G	A	0.1172	0.0271	0.0242	0.0184	1.21e-06	0.1393	3:156675703	0.3489	LEKR1	0.00282024	23.4488
IL2	rs80336398	3	64060934	C	T	C	T	-0.4001	-0.0699	0.0858	0.0698	2.82e-06	0.3171	3:64060934	0.0209	PRICKLE2-AS1	0.00261525	21.7399
IL2ra	rs11241559	5	119976700	G	T	G	T	0.1264	-0.0282	0.0266	0.0211	2e-06	0.1798	5:119976700	0.7813	PRR16	0.00271543	22.5749	0.0360139	302.275
IL2ra	rs115360066	5	9823768	G	A	G	A	-0.1867	0.0235	0.0379	0.0314	8.06e-07	0.455	5:9823768	0.8897	LINC02112	0.00291763	24.2608
IL2ra	rs117244812	17	6443310	G	A	G	A	0.7064	0.1896	0.1488	0.1866	2.1e-06	0.3097	17:6443310	0.0139	PITPNM3	0.00271022	22.5315
IL2ra	rs12722497	10	6095928	C	A	C	A	-0.6279	-0.0106	0.0485	0.0296	1.57e-38	0.7205	10:6095928	0.8559	IL2RA	0.0198105	167.569
IL2ra	rs185231391	3	59359679	C	T	C	T	-0.8503	-0.0835	0.1809	0.1258	1.47e-06	0.5065	3:59359679	0.0149	FEZF2	0.00265705	22.0883
IL2ra	rs4733117	8	32137610	C	A	C	A	-0.1369	-0.019	0.0292	0.0249	2.63e-06	0.447	8:32137610	0.836	NRG1	0.0026435	21.9754
IL2ra	rs61705228	4	101196302	C	T	C	T	-0.3303	-0.0286	0.0716	0.0456	3.99e-06	0.5305	4:101196302	0.9632	MANBA	0.00255957	21.2758
IL4	rs10512267	9	102190129	C	T	C	T	0.0824	-0.0083	0.0161	0.0188	2.94e-07	0.6567	9:102190129	0.33	NAMA	0.00314863	26.1877	0.0225494	187.489
IL4	rs116705532	1	113705169	G	T	G	T	0.4678	-0.0446	0.0978	0.1192	1.76e-06	0.7085	1:113705169	0.0169	RP11-389O22.4	0.00275128	22.8738
IL4	rs17713451	7	151162472	G	A	G	A	-0.1274	-0.0045	0.0253	0.0266	4.97e-07	0.8651	7:151162472	0.165	RHEB	0.00304832	25.3509
IL4	rs73023729	6	159654030	G	A	G	A	0.1796	-0.0992	0.0366	0.1737	9.03e-07	0.5681	6:159654030	0.0229	FNDC1	0.00289521	24.0739
IL4	rs7613691	3	147653591	G	A	G	A	-0.1775	0.0517	0.0384	0.0373	4.05e-06	0.1655	3:147653591	0.9473	RP11-71N10.1	0.00256983	21.3614
IL4	rs79597994	1	151803047	C	T	C	T	0.5831	-0.0113	0.127	0.0655	4.32e-06	0.863	1:151803047	0.9722	0.9722	0.0025355	21.0753
IL4	rs9508291	13	29710620	C	T	C	T	0.1676	0.0513	0.0359	0.0385	3.03e-06	0.1823	13:29710620	0.0646	MTUS2	0.00262124	21.7899
IL4	rs9941733	20	374061	G	A	G	A	-0.114	-0.026	0.0229	0.0311	6.88e-07	0.402	20:374061	0.825	TRIB3	0.00297942	24.7762
IL5	rs11680908	2	110076751	G	A	G	A	-0.2634	-0.0235	0.0554	0.0367	2.03e-06	0.5218	2:110076751	0.9453	SH3RF3	0.00271843	22.5999	0.0155971	129.742
IL5	rs6737109	2	23179531	C	T	C	T	-0.116	0.0099	0.0247	0.0182	2.4e-06	0.5875	2:23179531	0.4254	AC016768.1	0.00265251	22.0504
IL5	rs72831687	6	16092360	G	A	G	A	0.5239	0.0631	0.1109	0.0886	1.69e-06	0.4763	6:16092360	0.0169	RP1-130G2.1	0.00268383	22.3115
IL5	rs73040130	19	36746190	C	T	C	T	-0.2638	-0.0214	0.0529	0.068	6e-07	0.7529	19:36746190	0.0646	ZNF565	0.00298969	24.8619
IL5	rs7767396	6	43927050	G	A	G	A	-0.1515	-0.0217	0.0246	0.0177	7.69e-10	0.2182	6:43927050	0.5487	ACTG1P9	0.00455262	37.9184
IL6	rs1333040	9	22083404	C	T	C	T	-0.0738	0.0141	0.0158	0.0178	3.17e-06	0.4307	9:22083404	0.4264	CDKN2B-AS1	0.00262389	21.8119	0.0149887	124.651
IL6	rs13412535	2	224874874	G	A	G	A	0.1164	-0.043	0.0215	0.0261	7.34e-08	0.09922	2:224874874	0.2256	SERPINE2	0.00352197	29.3038
IL6	rs72831623	17	45722293	G	A	G	A	-0.1973	-0.0201	0.0372	0.0751	1.08e-07	0.7894	17:45722293	0.0527	KPNB1	0.00338054	28.1231
IL6	rs73273528	20	50431113	C	T	C	T	-0.2672	-0.072	0.0553	0.0467	9.58e-07	0.1233	20:50431113	0.9662	RP13-379L11.3	0.00280731	23.3409
IL6	rs76856708	16	80729043	C	T	C	T	-0.3289	0.0314	0.07	0.0571	2.61e-06	0.5817	16:80729043	0.0378	CDYL2	0.00265501	22.0712
IL7	rs117509142	8	87134083	C	T	C	T	0.327	-0.0246	0.0688	0.0576	1.99e-06	0.6686	8:87134083	0.0567	ATP6V0D2	0.0027166	22.5847	0.044985	376.955
IL7	rs141425475	5	17679165	C	T	C	T	0.4781	0.1225	0.1016	0.1349	2.53e-06	0.3639	5:17679165	0.0288	CTD-2533K21.1	0.00266306	22.1384
IL7	rs144701438	18	63960405	G	A	G	A	0.4819	0.0254	0.0989	0.0538	9.75e-07	0.6375	18:63960405	0.0358	CDH19	0.00285475	23.7365
IL7	rs17091524	14	56948759	C	T	C	T	-0.4924	0.037	0.1013	0.0735	1.91e-06	0.6145	14:56948759	0.0427	TMEM260	0.00284099	23.6218
IL7	rs28793375	8	41415618	C	T	C	T	-0.1638	0.0305	0.0361	0.0263	4.46e-06	0.2451	8:41415618	0.833	RP11-360L9.4	0.00247642	20.583
IL7	rs4320361	6	43928511	G	T	G	T	0.3245	0.0222	0.0249	0.0178	6.87e-39	0.2124	6:43928511	0.5477	ACTG1P9	0.0200685	169.795
IL7	rs62006410	14	103007935	C	T	C	T	0.1557	-0.0371	0.0303	0.0289	3.39e-07	0.1986	14:103007935	0.7853	CTD-2555C10.3	0.00317395	26.399
IL7	rs75904417	2	168653321	C	A	C	A	0.1698	-0.0234	0.0349	0.0277	1.16e-06	0.3982	2:168653321	0.8588	AC016723.4	0.00284626	23.6657
IL7	rs77981494	16	17544866	C	T	C	T	0.5178	-0.0911	0.1064	0.0835	1.07e-06	0.2752	16:17544866	0.0159	XYLT1	0.00284768	23.6775
IL7	rs78346957	10	126903513	G	A	G	A	-0.4588	-0.1015	0.1007	0.0829	4.51e-06	0.2206	10:126903513	0.0229	MRPS21P6	0.00249684	20.7531
IL8	rs11634944	15	25183093	C	T	C	T	0.1214	0.0101	0.0252	0.019	1.29e-06	0.596	15:25183093	0.3469	SNRPN	0.00279069	23.2023	0.0115198	95.7878
IL8	rs12075	1	159175354	G	A	G	A	-0.12	0.007	0.0236	0.018	3.88e-07	0.6989	1:159175354	0.6024	ACKR1	0.00310796	25.8484
IL8	rs141926526	7	32848640	C	A	C	A	0.6149	0.0735	0.1308	0.0464	2.57e-06	0.1136	7:32848640	0.9523	DPY19L1P2	0.00265782	22.0947
IL8	rs2673604	8	133411607	C	A	C	A	0.1266	-0.0013	0.0255	0.0194	7.02e-07	0.9464	8:133411607	0.2992	KCNQ3	0.00296337	24.6424
IL9	rs41294750	1	53550640	C	T	C	T	-0.3514	0.0055	0.0748	0.0687	2.37e-06	0.9358	1:53550640	0.9722	PODN	0.00265421	22.0646	0.0162362	134.982
IL9	rs4880409	10	134330220	C	T	C	T	0.3355	0.0314	0.0723	0.0676	3.5e-06	0.6416	10:134330220	0.0278	RP11-432J24.5	0.00258983	21.528
IL9	rs61867538	11	1524506	C	T	C	T	-0.3566	-0.043	0.0774	0.1436	3.93e-06	0.7644	11:1524506	0.9732	MOB2	0.00255305	21.2215
IL9	rs7232268	18	67768914	G	A	G	A	-0.2759	-0.0321	0.0587	0.0445	2.53e-06	0.4707	18:67768914	0.0477	RTTN	0.00265681	22.0863
IL9	rs7242404	18	12741267	G	A	G	A	0.1228	0.0379	0.0264	0.0202	3.27e-06	0.06015	18:12741267	0.2982	LINC01882	0.00260223	21.6314
IL9	rs76963786	12	32039757	C	T	C	T	0.2865	0.0718	0.0557	0.0319	4.5e-07	0.02447	12:32039757	0.9135	RP11-428G5.5	0.00318012	26.4505
Interleukin-12p70	rs13209117	6	44151765	G	A	G	A	-0.1002	-0.0227	0.0186	0.0216	5.57e-08	0.2924	6:44151765	0.2843	CAPN11	0.00348723	29.0138	0.0913401	833.426
Interleukin-12p70	rs17229494	21	38928100	G	A	G	A	0.1172	-0.0053	0.0257	0.0368	4.93e-06	0.8856	21:38928100	0.9135	PCP4	0.00250144	20.7914
Interleukin-12p70	rs282258	2	224914800	C	T	C	T	-0.073	0.0287	0.0156	0.019	3.21e-06	0.1322	2:224914800	0.5746	SERPINE2	0.00263354	21.8923
Interleukin-12p70	rs41282644	6	43753722	G	A	G	A	-0.1473	0.1286	0.0304	0.0598	1.05e-06	0.03143	6:43753722	0.0636	VEGFA	0.00282305	23.4722
Interleukin-12p70	rs4349809	6	43924830	G	T	G	T	-0.3777	-0.0216	0.0159	0.0177	2.56e-124	0.2224	6:43924830	0.4513	ACTG1P9	0.0637087	564.15
Interleukin-12p70	rs71361173	18	73712405	G	T	G	T	-0.111	-0.002	0.0239	0.0259	3.06e-06	0.9399	18:73712405	0.1133	RP11-357H3.1	0.00259424	21.5648
Interleukin-12p70	rs72831623	17	45722293	G	A	G	A	-0.1913	-0.0201	0.037	0.0751	2.42e-07	0.7894	17:45722293	0.0527	KPNB1	0.00321305	26.7252
Interleukin-12p70	rs782107	12	58833530	G	A	G	A	-0.075	-0.0203	0.0156	0.0182	1.6e-06	0.2631	12:58833530	0.4453	RP11-340M11.1	0.00277941	23.1083
Interleukin-12p70	rs79121401	11	78697129	C	T	C	T	-0.5548	-0.0861	0.1206	0.0846	4.24e-06	0.3087	11:78697129	0.0189	TENM4	0.00254542	21.1579
Interleukin-12p70	rs9472183	6	43940202	G	A	G	A	0.1019	-0.0239	0.0157	0.0177	8.61e-11	0.176	6:43940202	0.5109	ACTG1P9	0.00505402	42.1157
IP, interferon-gamma-induced protein 10	rs10809307	9	11045908	C	T	C	T	-0.1305	0.0027	0.0282	0.0192	3.64e-06	0.8891	9:11045908	0.6958	AKAP8P1	0.00257567	21.4101	0.0321654	267.482
IP, interferon-gamma-induced protein 10	rs113831257	4	76159521	G	A	G	A	-0.3592	0.0528	0.0644	0.0562	2.53e-08	0.3477	4:76159521	0.0417	RP11-576N17.4	0.00373734	31.1026
IP, interferon-gamma-induced protein 10	rs11626201	14	36980700	C	A	C	A	-0.1162	0.0164	0.0245	0.0186	1.93e-06	0.378	14:36980700	0.6342	SFTA3	0.00270515	22.4893
IP, interferon-gamma-induced protein 10	rs143799975	4	76807015	G	A	G	A	0.7984	0.1238	0.1637	0.3573	1e-06	0.7291	4:76807015	0.9871	PPEF2	0.00286015	23.7815
IP, interferon-gamma-induced protein 10	rs34383175	8	145584694	C	T	C	T	0.3153	0.0431	0.0657	0.0522	1.51e-06	0.4093	8:145584694	0.9732	SLC52A2	0.0027695	23.0257
IP, interferon-gamma-induced protein 10	rs397816	22	22728326	C	T	C	T	-0.1237	-0.0053	0.0249	0.035	7.9e-07	0.8798	22:22728326	0.5736	IGLV5-45	0.00296714	24.6738
IP, interferon-gamma-induced protein 10	rs75970138	9	122576276	G	A	G	A	0.485	0.7533	0.104	0.8909	1.53e-06	0.3978	9:122576276	0.0129	LINC01613	0.00261558	21.7426
IP, interferon-gamma-induced protein 10	rs7645625	3	146574037	G	T	G	T	0.1086	-0.0217	0.0237	0.019	4.41e-06	0.2541	3:146574037	0.4324	SIAH2	0.00252553	20.9922
IP, interferon-gamma-induced protein 10	rs79848609	15	87316165	C	A	C	A	-0.2603	-0.0553	0.0537	0.0504	8.75e-07	0.2727	15:87316165	0.9682	AGBL1	0.00282527	23.4906
IP, interferon-gamma-induced protein 10	rs8112909	19	46413408	G	A	G	A	0.1426	-0.0206	0.0299	0.0224	1.94e-06	0.3573	19:46413408	0.8082	NANOS2	0.00273524	22.7401
IP, interferon-gamma-induced protein 10	rs9450351	6	86624320	C	T	C	T	0.2768	0.0211	0.0489	0.0361	1.48e-08	0.5587	6:86624320	0.0616	RP11-374I15.1	0.00384882	32.0339
MCP1, monocyte chemotactic protein-1	rs10145849	14	82941991	G	A	G	A	0.0755	0.0022	0.0162	0.018	3.41e-06	0.9031	14:82941991	0.3489	snoU13	0.00261226	21.715	0.0728945	611.112
MCP1, monocyte chemotactic protein-1	rs10744620	12	3739094	C	T	C	T	-0.0788	-0.0396	0.0161	0.0181	9.91e-07	0.02918	12:3739094	0.6392	CRACR2A	0.00288029	23.9495
MCP1, monocyte chemotactic protein-1	rs111995966	2	109174969	G	T	G	T	-0.1452	0.0259	0.031	0.0874	2.53e-06	0.7674	2:109174969	0.0258	LIMS1	0.00263846	21.9334
MCP1, monocyte chemotactic protein-1	rs12073356	1	208007848	G	A	G	A	0.1426	-0.041	0.0311	0.0356	4.17e-06	0.2501	1:208007848	0.0855	C1orf132	0.00252876	21.0191
MCP1, monocyte chemotactic protein-1	rs12075	1	159175354	G	A	G	A	-0.2185	0.007	0.0155	0.018	1.44e-44	0.6989	1:159175354	0.6024	ACKR1	0.0234015	198.671
MCP1, monocyte chemotactic protein-1	rs146522229	19	47798480	C	T	C	T	0.5976	0.0651	0.1177	0.08	3.56e-07	0.4161	19:47798480	0.9761	C5AR1	0.00309891	25.7729
MCP1, monocyte chemotactic protein-1	rs2036297	3	46172903	G	A	G	A	-0.119	0.0044	0.016	0.0185	1.09e-13	0.8107	3:46172903	0.3429	TKT	0.00662605	55.3031
MCP1, monocyte chemotactic protein-1	rs2288370	3	42977436	C	T	C	T	0.1031	-0.0242	0.0163	0.0182	2.25e-10	0.185	3:42977436	0.3956	KRBOX1	0.0048011	39.9979
MCP1, monocyte chemotactic protein-1	rs2712431	3	128316890	C	A	C	A	0.0787	-0.0289	0.0172	0.0194	4.76e-06	0.1365	3:128316890	0.7147	MRPL3	0.00251818	20.9309
MCP1, monocyte chemotactic protein-1	rs56212190	1	42168539	C	T	C	T	-0.181	-0.028	0.0373	0.0441	9.85e-07	0.5261	1:42168539	0.9453	HIVEP3	0.00283137	23.5415
MCP1, monocyte chemotactic protein-1	rs7197349	16	78687219	G	A	G	A	-0.0968	0.0235	0.0206	0.0297	2.62e-06	0.4289	16:78687219	0.8628	WWOX	0.00265552	22.0755
MCP1, monocyte chemotactic protein-1	rs7517040	1	158859133	G	A	G	A	0.0987	-0.0046	0.0191	0.0218	2.44e-07	0.8331	1:158859133	0.2823	PYHIN5P	0.00320967	26.697
MCP1, monocyte chemotactic protein-1	rs7632755	3	46332382	G	A	G	A	-0.2938	0.0151	0.0316	0.0344	1.18e-20	0.6606	3:46332382	0.0805	TKT	0.0103161	86.4221
MCP1, monocyte chemotactic protein-1	rs9317045	13	59630038	C	A	C	A	-0.1134	-0.0356	0.0236	0.0249	1.52e-06	0.154	13:59630038	0.8539	POLR3KP1	0.00277641	23.0833
MCP3, monocyte-specific chemokine 3	rs10892381	11	119400817	C	T	C	T	-0.2412	-0.0048	0.0476	0.0212	3.56e-07	0.8208	11:119400817	0.3002	USP2-AS1	0.00308664	25.6706	0.00859192	71.4409
MCP3, monocyte-specific chemokine 3	rs62492260	8	10476528	G	T	G	T	0.2788	-0.0638	0.058	0.0297	1.54e-06	0.03159	8:10476528	0.8509	RP1L1	0.00277849	23.1007
MCP3, monocyte-specific chemokine 3	rs73669117	8	27835190	G	A	G	A	0.6238	-0.1098	0.131	0.0856	2.56e-06	0.1996	8:27835190	0.9851	SCARA5	0.00272678	22.6696
MCSF, macrophage colony-stimulating factor	rs116274860	3	148392817	G	T	G	T	-0.819	-0.1478	0.1741	0.1097	2.74e-06	0.1779	3:148392817	0.0159	SIAH2	0.00266134	22.1241	0.0201493	167.549
MCSF, macrophage colony-stimulating factor	rs117867915	18	42210043	C	T	C	T	-0.5272	0.3371	0.1098	0.2125	1.61e-06	0.1126	18:42210043	0.0139	RP11-456K23.1	0.00277223	23.0484
MCSF, macrophage colony-stimulating factor	rs12962919	18	75778756	C	T	C	T	-0.3052	-0.0498	0.0662	0.036	4.65e-06	0.1665	18:75778756	0.9066	RNU6-655P	0.00255641	21.2495
MCSF, macrophage colony-stimulating factor	rs145778765	20	3182002	C	T	C	T	0.7993	0.0556	0.1689	0.0898	2.2e-06	0.536	20:3182002	0.9672	DDRGK1	0.00269325	22.3901
MCSF, macrophage colony-stimulating factor	rs56367447	8	3871527	C	T	C	T	0.4967	-0.0247	0.0883	0.0492	1.72e-08	0.6149	8:3871527	0.9662	CSMD1	0.00380103	31.6346
MCSF, macrophage colony-stimulating factor	rs62294910	3	182198339	G	A	G	A	-0.3431	0.0095	0.0691	0.0551	6.82e-07	0.8633	3:182198339	0.0527	LINC01994	0.00296404	24.6479
MCSF, macrophage colony-stimulating factor	rs78296352	1	22821844	G	T	G	T	-0.527	0.0475	0.1112	0.0717	1.05e-06	0.5075	1:22821844	0.9712	ZBTB40	0.002701	22.4547
MIF, macrophage-migration inhibitory factor	rs113218956	22	25224834	G	A	G	A	0.8948	-0.7457	0.1879	0.6869	2.26e-06	0.2776	22:25224834	0.0109	SGSM1	0.0027271	22.6722	0.0176866	147.079
MIF, macrophage-migration inhibitory factor	rs118055855	11	29888572	C	T	C	T	-0.6907	0.0308	0.15	0.0954	4.13e-06	0.7464	11:29888572	0.0129	CTD-3138F19.1	0.00255021	21.1978
MIF, macrophage-migration inhibitory factor	rs12594190	15	25036455	G	A	G	A	-0.1355	-0.0725	0.0267	0.0288	3.7e-07	0.01186	15:25036455	0.7535	SNRPN	0.00309598	25.7485
MIF, macrophage-migration inhibitory factor	rs13142904	4	54318414	C	T	C	T	0.223	0.0346	0.0425	0.0369	2.56e-07	0.3486	4:54318414	0.9314	RP11-231C18.3	0.00330888	27.525
MIF, macrophage-migration inhibitory factor	rs141009259	2	207976283	C	T	C	T	0.6178	0.4336	0.1322	0.4757	2.47e-06	0.3621	2:207976283	0.0129	KLF7	0.00262651	21.8337
MIF, macrophage-migration inhibitory factor	rs78098071	5	163309739	C	T	C	T	0.4867	0.0613	0.0918	0.0802	1.78e-07	0.4443	5:163309739	0.0189	LSM1P2	0.00337797	28.1017
MIG, monokine induced by interferon gamma	rs111607343	19	897855	G	A	G	A	0.521	-0.3004	0.1119	0.1179	2.83e-06	0.0108	19:897855	0.0378	R3HDM4	0.00260717	21.6726	0.0419792	349.146
MIG, monokine induced by interferon gamma	rs11177248	12	68875886	G	A	G	A	-0.3073	-0.0405	0.067	0.0436	4.45e-06	0.3525	12:68875886	0.0606	RP11-81H14.4	0.00253025	21.0315
MIG, monokine induced by interferon gamma	rs112337562	14	93131570	G	T	G	T	0.37	-0.0144	0.0796	0.0839	2.98e-06	0.8637	14:93131570	0.0169	RIN3	0.00259858	21.6009
MIG, monokine induced by interferon gamma	rs112861654	21	43599172	G	A	G	A	0.2765	-0.0113	0.0529	0.0327	1.81e-07	0.7307	21:43599172	0.9135	-	0.00328351	27.3133
MIG, monokine induced by interferon gamma	rs117831247	10	68501839	C	T	C	T	0.8334	-0.018	0.1754	0.0878	2.16e-06	0.8379	10:68501839	0.9811	CTNNA3	0.00271491	22.5706
MIG, monokine induced by interferon gamma	rs139010077	3	170336148	C	T	C	T	-0.4322	0.186	0.095	0.0828	3.55e-06	0.02477	3:170336148	0.9891	CLDN11	0.00248959	20.6927
MIG, monokine induced by interferon gamma	rs1796086	7	70648715	C	T	C	T	0.2096	-0.0116	0.0403	0.0316	2.23e-07	0.7138	7:70648715	0.0944		0.00325122	27.0438
MIG, monokine induced by interferon gamma	rs41272086	6	161008646	G	A	G	A	0.2226	-0.0296	0.0415	0.0325	7.43e-08	0.3619	6:161008646	0.9145	LPA	0.00345731	28.764
MIG, monokine induced by interferon gamma	rs55876513	4	76883698	G	T	G	T	-0.166	-0.0035	0.0255	0.0208	8.23e-11	0.867	4:76883698	0.2475	SDAD1	0.00508406	42.3673
MIG, monokine induced by interferon gamma	rs5752128	22	25718623	C	T	C	T	0.1685	-0.0314	0.0369	0.0513	4.34e-06	0.5406	22:25718623	0.0954	CTA-246H3.8	0.0025081	20.8469
MIG, monokine induced by interferon gamma	rs62562991	9	98736059	G	A	G	A	-0.6236	-0.0375	0.126	0.0691	8.4e-07	0.5876	9:98736059	0.0199	ERCC6L2	0.00294495	24.4887
MIG, monokine induced by interferon gamma	rs6679677	1	114303808	C	A	C	A	-0.162	-0.0077	0.0329	0.0298	8.86e-07	0.7971	1:114303808	0.0915	PHTF1	0.00291514	24.24
MIG, monokine induced by interferon gamma	rs77086208	14	70619491	C	T	C	T	-0.3226	0.0605	0.0698	0.0747	3.83e-06	0.418	14:70619491	0.9811	SLC8A3	0.00256915	21.3557
MIG, monokine induced by interferon gamma	rs816960	13	108522521	C	T	C	T	0.1224	0.0042	0.0244	0.0213	5.01e-07	0.8428	13:108522521	0.2594	FAM155A	0.00302521	25.1581
MIP1a, macrophage inflammatory protein-1a	rs10835056	11	26697017	G	T	G	T	-0.1194	-0.0081	0.0254	0.0203	2.6e-06	0.6889	11:26697017	0.7555	SLC5A12	0.0026575	22.0921	0.0238777	198.497
MIP1a, macrophage inflammatory protein-1a	rs116615337	1	193533132	G	A	G	A	-0.1278	0.0041	0.0279	0.0397	4.82e-06	0.9169	1:193533132	0.7087	RP11-21J7.1	0.00252374	20.9772
MIP1a, macrophage inflammatory protein-1a	rs12690897	7	85346177	G	A	G	A	-0.1248	0.0184	0.0262	0.0202	2.11e-06	0.3626	7:85346177	0.2813	AC092013.1	0.00272853	22.6841
MIP1a, macrophage inflammatory protein-1a	rs184154340	11	80502036	G	A	G	A	-0.331	-0.0055	0.0693	0.0431	1.86e-06	0.8976	11:80502036	0.0408	RP11-686G23.2	0.00274337	22.8079
MIP1a, macrophage inflammatory protein-1a	rs34771762	2	201412655	G	A	G	A	-0.249	-0.0884	0.0523	0.0429	2.13e-06	0.03923	2:201412655	0.9264	SGO2	0.00272583	22.6616
MIP1a, macrophage inflammatory protein-1a	rs57786342	14	69260028	G	A	G	A	-0.1314	-0.0306	0.0285	0.0223	4.06e-06	0.1697	14:69260028	0.2157	ZFP36L1	0.00255669	21.2518
MIP1a, macrophage inflammatory protein-1a	rs60198979	22	43646704	G	A	G	A	0.2146	0.0455	0.0458	0.034	2.62e-06	0.181	22:43646704	0.0865	SCUBE1	0.00264039	21.9495
MIP1a, macrophage inflammatory protein-1a	rs6900267	6	380341	C	A	C	A	0.2429	0.0605	0.0519	0.0686	2.89e-06	0.3776	6:380341	0.9254	RP11-157J24.2	0.00263429	21.8986
MIP1a, macrophage inflammatory protein-1a	rs7232268	18	67768914	G	A	G	A	-0.2821	-0.0321	0.0599	0.0445	2.55e-06	0.4707	18:67768914	0.0477	RTTN	0.00266736	22.1742
MIP1b, macrophage inflammatory protein-1b	rs11130043	3	45111239	G	A	G	A	0.0731	-0.0049	0.0157	0.0178	3.22e-06	0.7832	3:45111239	0.4145	TKT	0.00260729	21.6736	0.229903	2023.73
MIP1b, macrophage inflammatory protein-1b	rs113010081	3	46457412	C	T	C	T	0.5954	0.0328	0.0236	0.0292	3.85e-140	0.2618	3:46457412	0.1083	LINC02009	0.0712799	636.34
MIP1b, macrophage inflammatory protein-1b	rs113877493	17	34812273	C	T	C	T	0.6124	0.0063	0.0218	0.0403	1.62e-173	0.8754	17:34812273	0.8777	TBC1D3G	0.0868898	788.956
MIP1b, macrophage inflammatory protein-1b	rs116237296	1	87045516	G	A	G	A	-0.5437	-0.1945	0.1115	0.1058	7.23e-07	0.06608	1:87045516	0.0159	CLCA4	0.002859	23.7719
MIP1b, macrophage inflammatory protein-1b	rs117453826	17	35132809	G	A	G	A	0.5774	0.0499	0.0593	0.0767	5.07e-22	0.5154	17:35132809	0.9841	CTD-3194G12.2	0.0113031	94.785
MIP1b, macrophage inflammatory protein-1b	rs141102180	17	34436204	G	T	G	T	-0.3225	-0.1207	0.0393	0.13	1.08e-16	0.3532	17:34436204	0.9821	CCL4	0.00805472	67.3239
MIP1b, macrophage inflammatory protein-1b	rs1437220	17	32791974	C	T	C	T	-0.1478	-0.0653	0.0315	0.0562	3.53e-06	0.2456	17:32791974	0.9503	AC011193.1	0.00264767	22.0102
MIP1b, macrophage inflammatory protein-1b	rs1564708	17	34825482	C	T	C	T	0.1744	-0.0292	0.0188	0.0385	2.87e-20	0.4484	17:34825482	0.7296	ZNHIT3	0.0102703	86.0345
MIP1b, macrophage inflammatory protein-1b	rs17138331	7	7866368	G	A	G	A	0.1391	0.0452	0.0295	0.0349	2.26e-06	0.1953	7:7866368	0.9056	UMAD1	0.00267384	22.2283
MIP1b, macrophage inflammatory protein-1b	rs2411161	17	35501799	C	T	C	T	-0.1714	0.007	0.0367	0.0422	3.14e-06	0.8685	17:35501799	0.0507	ACACA	0.00262323	21.8064
MIP1b, macrophage inflammatory protein-1b	rs281749	8	108638645	C	T	C	T	-0.0799	0.0183	0.0171	0.0191	3.17e-06	0.338	8:108638645	0.2913	PGAM1P13	0.00262572	21.8271
MIP1b, macrophage inflammatory protein-1b	rs3760440	17	35228301	G	A	G	A	-0.1236	-0.0172	0.0162	0.0184	2.75e-14	0.35	17:35228301	0.331	RP11-445F12.1	0.0069704	58.1972
MIP1b, macrophage inflammatory protein-1b	rs72791296	5	120950050	C	T	C	T	-0.2369	0.0713	0.0466	0.0563	3.78e-07	0.2053	5:120950050	0.9414	RP11-510I6.2	0.00310667	25.8377
MIP1b, macrophage inflammatory protein-1b	rs72799710	5	123161665	C	T	C	T	0.1014	-0.025	0.0218	0.0233	3.21e-06	0.2844	5:123161665	0.834	LMNB1	0.00260207	21.6301
MIP1b, macrophage inflammatory protein-1b	rs74810984	10	129674466	C	T	C	T	-0.2206	0.1447	0.0474	0.0769	1.96e-06	0.06007	10:129674466	0.0219	CLRN3	0.00260501	21.6546
MIP1b, macrophage inflammatory protein-1b	rs76582507	9	37510072	G	A	G	A	-0.3175	0.0594	0.0677	0.0856	3.26e-06	0.4878	9:37510072	0.0268	FBXO10	0.00264514	21.989
MIP1b, macrophage inflammatory protein-1b	rs76583883	21	47356359	G	T	G	T	0.2317	0.1046	0.0511	0.0602	4.99e-06	0.08261	21:47356359	0.9682	PCBP3	0.00247299	20.5544
MIP1b, macrophage inflammatory protein-1b	rs76776296	7	115128487	G	A	G	A	-0.2997	0.0173	0.0598	0.0521	5.55e-07	0.7393	7:115128487	0.9632	RP11-222O23.1	0.00301958	25.1111
MIP1b, macrophage inflammatory protein-1b	rs9793308	1	6604585	G	A	G	A	-0.0835	-0.0146	0.0178	0.028	2.52e-06	0.6014	1:6604585	0.6282	NOL9	0.00264649	22.0003
PDGFbb, platelet-derived growth factor BB	rs116445074	5	51534600	G	T	G	T	-0.2931	-0.037	0.0587	0.0709	3.11e-07	0.602	5:51534600	0.9841	AC116606.1	0.00299737	24.9259	0.0742727	624.966
PDGFbb, platelet-derived growth factor BB	rs11766649	7	144839247	G	A	G	A	-0.0908	-0.0168	0.0196	0.0204	3.53e-06	0.4119	7:144839247	0.7386	RPL7P59	0.00258122	21.4563
PDGFbb, platelet-derived growth factor BB	rs11916118	3	116912189	G	A	G	A	-0.0889	0.018	0.0194	0.0281	4.93e-06	0.5223	3:116912189	0.8648	PARP15	0.00252575	20.994
PDGFbb, platelet-derived growth factor BB	rs12289510	11	124947051	G	A	G	A	0.078	0.0021	0.0158	0.0185	7.69e-07	0.9085	11:124947051	0.4672	SLC37A2	0.00293014	24.3652
PDGFbb, platelet-derived growth factor BB	rs13412535	2	224874874	G	A	G	A	-0.3352	-0.043	0.0214	0.0261	2.46e-55	0.09922	2:224874874	0.2256	SERPINE2	0.0287347	245.288
PDGFbb, platelet-derived growth factor BB	rs2324229	6	83918131	C	T	C	T	-0.0894	0.0147	0.0161	0.0187	3.48e-08	0.4315	6:83918131	0.3936	ME1	0.00370425	30.8261
PDGFbb, platelet-derived growth factor BB	rs35859699	4	112184751	G	A	G	A	0.3952	-0.1669	0.0842	0.1086	2.07e-06	0.1243	4:112184751	0.0229	RP11-119H12.3	0.00264939	22.0244
PDGFbb, platelet-derived growth factor BB	rs4965869	15	101990320	C	T	C	T	-0.184	0.0063	0.0181	0.02	5.66e-24	0.7544	15:101990320	0.7237	PCSK6	0.012308	103.317
PDGFbb, platelet-derived growth factor BB	rs55680718	2	225166877	C	T	C	T	0.1383	0.0415	0.0246	0.0271	1.86e-08	0.1248	2:225166877	0.8628	NEU2	0.00379674	31.5987
PDGFbb, platelet-derived growth factor BB	rs72777070	2	9798877	G	T	G	T	0.1069	-0.0006	0.02	0.0234	8.98e-08	0.9785	2:9798877	0.1998	RP11-521D12.1	0.00343313	28.5621
PDGFbb, platelet-derived growth factor BB	rs73162807	3	146474790	C	A	C	A	0.2391	-0.0978	0.0499	0.0751	1.74e-06	0.1932	3:146474790	0.0129	SIAH2	0.00276087	22.9537
PDGFbb, platelet-derived growth factor BB	rs9936075	16	7321909	G	A	G	A	0.0782	-0.0102	0.0164	0.019	1.76e-06	0.591	16:7321909	0.6441	RBFOX1	0.00273417	22.7311
PDGFbb, platelet-derived growth factor BB	rs9941733	20	374061	G	A	G	A	-0.1161	-0.026	0.0228	0.0311	3.31e-07	0.402	20:374061	0.825	TRIB3	0.00311693	25.9233
RANTES, regulated on Activation, Normal T Cell Expressed and Secreted	rs112072646	2	53444393	G	A	G	A	-0.4286	0.0825	0.0862	0.0595	6.48e-07	0.1655	2:53444393	0.0308	SCARNA16	0.00297225	24.7164	0.0291929	242.756
RANTES, regulated on Activation, Normal T Cell Expressed and Secreted	rs147509526	19	15776330	C	T	C	T	0.358	0.093	0.0717	0.0825	6.93e-07	0.2597	19:15776330	0.9871	CYP4F3	0.00299718	24.9243
RANTES, regulated on Activation, Normal T Cell Expressed and Secreted	rs2251660	17	34252537	C	A	C	A	-0.1829	0.0186	0.0359	0.0246	3.83e-07	0.4491	17:34252537	0.1451	RDM1	0.00312011	25.9498
RANTES, regulated on Activation, Normal T Cell Expressed and Secreted	rs4940620	18	61971111	G	A	G	A	0.2494	-0.0074	0.054	0.0387	3.54e-06	0.8484	18:61971111	0.9364	LINC01924	0.00256554	21.3256
RANTES, regulated on Activation, Normal T Cell Expressed and Secreted	rs62438851	6	145230309	G	A	G	A	0.1957	-0.0199	0.0414	0.0294	2.33e-06	0.4993	6:145230309	0.8648	AL356739.1	0.0026872	22.3396
RANTES, regulated on Activation, Normal T Cell Expressed and Secreted	rs7000423	8	111053649	C	T	C	T	0.1318	-0.0267	0.0253	0.0189	1.82e-07	0.158	8:111053649	0.326	RPSAP48	0.00326181	27.1322
RANTES, regulated on Activation, Normal T Cell Expressed and Secreted	rs72793342	16	30548352	G	A	G	A	0.1487	0.0244	0.0308	0.0234	1.48e-06	0.2965	16:30548352	0.2078	AC002310.13	0.00280279	23.3032
RANTES, regulated on Activation, Normal T Cell Expressed and Secreted	rs74472919	13	82200650	C	T	C	T	-0.3313	0.0718	0.0605	0.0501	3.97e-08	0.1516	13:82200650	0.9811	PTMAP5	0.00360291	29.9797
RANTES, regulated on Activation, Normal T Cell Expressed and Secreted	rs75613039	11	129576583	C	T	C	T	-0.37	-0.0029	0.081	0.0662	4.81e-06	0.9647	11:129576583	0.9692	RP11-507F16.1	0.00250975	20.8607
RANTES, regulated on Activation, Normal T Cell Expressed and Secreted	rs818452	6	152915796	C	T	C	T	-0.2381	-0.0265	0.0505	0.0332	2.36e-06	0.425	6:152915796	0.0616	SYNE1	0.00267339	22.2245
SCF, stem cell factor	rs113127926	14	98437511	C	A	C	A	-0.1982	-0.0044	0.042	0.0455	2.27e-06	0.9238	14:98437511	0.0626	LINC01550	0.00267813	22.264	0.0302501	251.719
SCF, stem cell factor	rs13412535	2	224874874	G	A	G	A	0.1067	-0.043	0.0213	0.0261	6.04e-07	0.09922	2:224874874	0.2256	SERPINE2	0.0030168	25.0879
SCF, stem cell factor	rs1557570	1	169507844	G	T	G	T	-0.1186	-0.0182	0.017	0.0187	2.74e-12	0.3287	1:169507844	0.6849	F5	0.0058347	48.6594
SCF, stem cell factor	rs1568119	8	33243197	C	T	C	T	0.5906	0.095	0.1129	0.091	1.24e-07	0.2968	8:33243197	0.9871	FUT10	0.00328895	27.3586
SCF, stem cell factor	rs1942355	18	69361739	C	T	C	T	0.0716	-0.0308	0.0157	0.0197	4.7e-06	0.1183	18:69361739	0.5467	RP11-752P2.2	0.00250165	20.7932
SCF, stem cell factor	rs4841899	9	137424412	C	T	C	T	0.1004	-0.0126	0.0178	0.0189	1.78e-08	0.5061	9:137424412	0.3241	RP11-473E2.4	0.00382167	31.807
SCF, stem cell factor	rs635634	9	136155000	C	T	C	T	0.1032	-0.0284	0.0191	0.0217	6.74e-08	0.1896	9:136155000	0.1849	ABO	0.00350796	29.1869
SCF, stem cell factor	rs78666213	4	180138649	G	T	G	T	0.2744	0.1041	0.0576	0.0635	2.59e-06	0.1009	4:180138649	0.0258	RN7SKP13	0.00272913	22.6892
SCF, stem cell factor	rs80271436	9	135897770	G	A	G	A	0.237	0.0039	0.0485	0.0443	9.95e-07	0.9306	9:135897770	0.0497	EEF1A1P5	0.00287113	23.8731
SCGFb, stem cell growth factor beta	rs112346514	19	12407988	C	T	C	T	0.3314	-0.0052	0.0711	0.0658	2.37e-06	0.9371	19:12407988	0.9761	ZNF44	0.00261287	21.7201	0.0584949	487.941
SCGFb, stem cell growth factor beta	rs116924815	19	51230733	C	T	C	T	-0.6079	-0.1058	0.0738	0.1129	1.74e-16	0.3485	19:51230733	0.9642	CLEC11A	0.00811524	67.8339
SCGFb, stem cell growth factor beta	rs117716477	12	104240958	C	A	C	A	-0.8384	0.1377	0.0841	0.0978	1.34e-23	0.1591	12:104240958	0.0209	TTC41P	0.011842	99.3587
SCGFb, stem cell growth factor beta	rs12480722	20	20228904	C	T	C	T	-0.1624	0.0131	0.0355	0.0285	4.72e-06	0.6441	20:20228904	0.0974	CFAP61	0.00251715	20.9224
SCGFb, stem cell growth factor beta	rs139413256	7	145879644	G	A	G	A	0.5377	0.0025	0.1084	0.0658	7.04e-07	0.97	7:145879644	0.0239	CNTNAP2	0.00295817	24.599
SCGFb, stem cell growth factor beta	rs143829871	3	47597245	C	T	C	T	0.1902	0.0615	0.04	0.0447	1.9e-06	0.1684	3:47597245	0.0596	RN7SL870P	0.00271899	22.6046
SCGFb, stem cell growth factor beta	rs151194174	7	20995778	G	A	G	A	-0.4635	0.0953	0.0942	0.0745	1.13e-06	0.2008	7:20995778	0.0209	LINC01162	0.00291085	24.2043
SCGFb, stem cell growth factor beta	rs17876031	5	176831119	G	A	G	A	0.1514	-0.0046	0.0255	0.0196	2.25e-09	0.8136	5:176831119	0.6889	F12	0.0042327	35.2425
SCGFb, stem cell growth factor beta	rs264162	18	10944026	G	A	G	A	-0.1097	-0.0248	0.0234	0.0183	2.69e-06	0.1765	18:10944026	0.4771	PIEZO2	0.00264314	21.9724
SCGFb, stem cell growth factor beta	rs34911860	1	80350715	G	A	G	A	0.3675	0.123	0.0789	0.1337	3.24e-06	0.3577	1:80350715	0.0119	RP11-339A11.1	0.00260924	21.6898
SCGFb, stem cell growth factor beta	rs4656185	1	169476326	G	A	G	A	-0.205	-0.0186	0.0256	0.0188	1.16e-15	0.321	1:169476326	0.3151	F5	0.0076731	64.1096
SCGFb, stem cell growth factor beta	rs4737732	8	66333628	G	A	G	A	0.1147	0.0172	0.0252	0.0212	4.68e-06	0.4162	8:66333628	0.7724	RP11-678D18.1	0.0024919	20.712
SCGFb, stem cell growth factor beta	rs7762066	6	95177967	C	T	C	T	-0.1389	-0.0135	0.0299	0.023	3.5e-06	0.5578	6:95177967	0.3131	RP11-374I15.1	0.0025955	21.5753
SCGFb, stem cell growth factor beta	rs78217154	8	101554072	C	T	C	T	-0.3997	0.022	0.0864	0.0766	3.77e-06	0.7742	8:101554072	0.0229	ANKRD46	0.00257401	21.3962
SDF1a, stromal cell-derived factor-1 alpha	rs10474392	5	91494593	G	A	G	A	-0.0962	0.0006	0.0178	0.0211	1.24e-06	0.9771	5:91494593	0.2694	RP11-348J24.2	0.00350971	29.2015	0.0170086	141.351
SDF1a, stromal cell-derived factor-1 alpha	rs12407262	1	63820276	G	A	G	A	-0.1179	-0.0041	0.0266	0.0249	3.99e-06	0.8692	1:63820276	0.1342	RP4-792G4.3	0.00236333	19.6408
SDF1a, stromal cell-derived factor-1 alpha	rs13400104	2	233810199	G	A	G	A	0.0647	-0.0234	0.0189	0.026	4.53e-06	0.3669	2:233810199	0.8201	NGEF	0.00141111	11.716
SDF1a, stromal cell-derived factor-1 alpha	rs139840550	9	38688622	G	A	G	A	-0.1834	0.103	0.0549	0.0705	3.79e-06	0.1438	9:38688622	0.0477	RP13-198D9.4	0.00134387	11.157
SDF1a, stromal cell-derived factor-1 alpha	rs149893336	4	171232591	G	A	G	A	0.5034	-0.0672	0.1081	0.1108	4.52e-06	0.5445	4:171232591	0.9801	LINC02174	0.00260813	21.6805
SDF1a, stromal cell-derived factor-1 alpha	rs4581824	19	9185529	G	T	G	T	0.0701	-0.0082	0.0173	0.0208	3.05e-06	0.6935	19:9185529	0.3111	OR1M4P	0.00197594	16.4149
SDF1a, stromal cell-derived factor-1 alpha	rs482700	4	116067490	G	A	G	A	0.0893	0.0022	0.0203	0.0198	1.57e-06	0.9108	4:116067490	0.7137	MRPS33P3	0.00232802	19.3467
SDF1a, stromal cell-derived factor-1 alpha	rs67689854	16	89625227	C	A	C	A	0.0681	-0.0034	0.0195	0.0343	3.07e-06	0.9216	16:89625227	0.1153	RPL13	0.0014685	12.1933
TNFa, tumour necrosis factor alpha	rs10834997	11	26526948	G	A	G	A	0.1247	0.0084	0.0258	0.019	1.33e-06	0.6571	11:26526948	0.6402	ANO3	0.00280905	23.3555	0.0141344	117.521
TNFa, tumour necrosis factor alpha	rs111332265	5	150393107	G	A	G	A	0.3766	-0.0434	0.0754	0.04	6.63e-07	0.2779	5:150393107	0.9284	CTB-95D12.1	0.00299918	24.941
TNFa, tumour necrosis factor alpha	rs115669577	4	124361448	G	A	G	A	-0.9889	0.3737	0.1995	0.7348	8.28e-07	0.611	4:124361448	0.0119	RP11-404I7.1	0.00295408	24.5649
TNFa, tumour necrosis factor alpha	rs79105320	8	18817360	G	A	G	A	-0.5605	-0.1083	0.1179	0.0851	3.59e-06	0.2035	8:18817360	0.0209	PSD3	0.00271788	22.5953
TNFa, tumour necrosis factor alpha	rs8121916	20	12401325	C	A	C	A	-0.1306	0.0059	0.0278	0.0204	2.72e-06	0.771	20:12401325	0.2256	BANF2	0.00265418	22.0644
TNFb, tumour necrosis factor beta	rs10925040	1	247622698	C	T	C	T	-0.1755	-0.0163	0.0373	0.0205	2.67e-06	0.4247	1:247622698	0.6113	OR2B11	0.00266236	22.1326	0.0176923	147.634
TNFb, tumour necrosis factor beta	rs753274	19	14436462	C	T	C	T	0.1736	0.033	0.0371	0.018	2.77e-06	0.06602	19:14436462	0.5358	LINC01841	0.00263327	21.8901
TNFb, tumour necrosis factor beta	rs7629875	3	174385622	G	A	G	A	-0.3766	0.0111	0.0774	0.0385	1.37e-06	0.7737	3:174385622	0.9423	NAALADL2	0.00284662	23.6687
TNFb, tumour necrosis factor beta	rs78296352	1	22821844	G	T	G	T	-1.2215	0.0475	0.1366	0.0717	4.76e-21	0.5075	1:22821844	0.9712	ZBTB40	0.00955007	79.9431
TRAIL, TNF-related apoptosis-inducing ligand	rs11618126	13	50826239	G	A	G	A	-0.8908	0.0078	0.1914	0.0909	1.46e-06	0.9315	13:50826239	0.9851	DLEU1	0.00260515	21.6557	0.154782	1314.76
TRAIL, TNF-related apoptosis-inducing ligand	rs11657269	17	6319784	G	A	G	A	-0.1188	-0.0329	0.026	0.0252	4.78e-06	0.1924	17:6319784	0.8807	AIPL1	0.00251121	20.8728
TRAIL, TNF-related apoptosis-inducing ligand	rs11699445	20	15750790	G	T	G	T	-0.0746	-0.0078	0.0161	0.0196	3.27e-06	0.6928	20:15750790	0.3867	MACROD2	0.00258221	21.4645
TRAIL, TNF-related apoptosis-inducing ligand	rs13185784	5	179694068	G	A	G	A	-0.0846	0.0182	0.0183	0.0202	3.9e-06	0.3658	5:179694068	0.2903	MAPK9	0.00257045	21.3665
TRAIL, TNF-related apoptosis-inducing ligand	rs13278062	8	23082971	G	T	G	T	-0.0801	-0.0078	0.0157	0.019	3.57e-07	0.6813	8:23082971	0.497	TNFRSF10A	0.00312891	26.0232
TRAIL, TNF-related apoptosis-inducing ligand	rs146783010	11	89260213	G	A	G	A	0.6016	0.0013	0.135	0.0955	4.83e-06	0.9891	11:89260213	0.9891	RP11-643G5.1	0.0023889	19.8538
TRAIL, TNF-related apoptosis-inducing ligand	rs148051545	19	38602957	C	T	C	T	0.3921	-0.1317	0.0848	0.0837	3.86e-06	0.1156	19:38602957	0.9871	SIPA1L3	0.00257142	21.3746
TRAIL, TNF-related apoptosis-inducing ligand	rs149524246(rs138987090)**	18	30363207	G	A	G	A	0.7497	-0.0015	0.0752	0.689	4.5e-23	0.9983	18:30363207	0.0129(0.9871)	RP11-57G22.1(RP11-57G22.1)	0.0118428	99.3653
TRAIL, TNF-related apoptosis-inducing ligand	rs193112415	18	28835120	C	T	C	T	1.0421	0.147	0.0623	0.0723	2.15e-62	0.04196	18:28835120	0.0139	DSG1	0.0326377	279.729
TRAIL, TNF-related apoptosis-inducing ligand	rs57396456	18	27945877	C	T	C	T	0.5626	0.0034	0.0518	0.0567	1.25e-27	0.952	18:27945877	0.0338	RP11-675P14.1	0.0140247	117.933
TRAIL, TNF-related apoptosis-inducing ligand	rs62093514	18	29230977	C	T	C	T	-1.0618	-0.0417	0.0552	0.0786	6.86e-82	0.5954	18:29230977	0.9742	B4GALT6	0.0427109	369.916
TRAIL, TNF-related apoptosis-inducing ligand	rs73039026	3	172160481	C	A	C	A	0.2999	0.0537	0.0635	0.1408	2.02e-06	0.703	3:172160481	0.9841	GHSR	0.00268242	22.2998
TRAIL, TNF-related apoptosis-inducing ligand	rs747324	14	74689644	C	T	C	T	0.0855	0.0132	0.0178	0.0191	1.61e-06	0.4896	14:74689644	0.6412	VSX2	0.00277443	23.0668
TRAIL, TNF-related apoptosis-inducing ligand	rs74778900	18	28086266	C	T	C	T	-0.5906	0.1531	0.0532	0.0713	2.59e-28	0.03178	18:28086266	0.9861	RP11-675P14.1	0.0146435	123.214
TRAIL, TNF-related apoptosis-inducing ligand	rs75928541	4	16401771	G	A	G	A	-0.275	-0.0744	0.0593	0.0709	4.24e-06	0.2944	4:16401771	0.0169	ZEB2P1	0.00258654	21.5006
TRAIL, TNF-related apoptosis-inducing ligand	rs79287178	3	172294500	G	A	G	A	0.4317	-0.0483	0.0421	0.059	9.12e-25	0.4127	3:172294500	0.0258	LINC02068	0.0125203	105.122
VEGF, vascular endothelial growth factor	rs10153304	17	7721931	G	A	G	A	-0.1547	0.0089	0.0325	0.0286	1.94e-06	0.7547	17:7721931	0.1123	DNAH2	0.00272469	22.6521	0.118897	1054.59
VEGF, vascular endothelial growth factor	rs10934631	3	122697600	C	T	C	T	0.1151	0.0319	0.0245	0.0228	2.47e-06	0.1613	3:122697600	0.1799		0.00265431	22.0655
VEGF, vascular endothelial growth factor	rs10967186	9	2617099	C	T	C	T	-0.0898	0.0141	0.017	0.0177	1.23e-07	0.4254	9:2617099	0.4324	VLDLR	0.00335339	27.8965
VEGF, vascular endothelial growth factor	rs13209117	6	44151765	G	A	G	A	-0.1302	-0.0227	0.0201	0.0216	5.28e-11	0.2924	6:44151765	0.2843	CAPN11	0.00503415	41.9493
VEGF, vascular endothelial growth factor	rs143479231	3	193110794	G	A	G	A	0.2598	-0.1693	0.0491	0.0748	1.9e-07	0.02369	3:193110794	0.0219	-	0.00336465	27.9905
VEGF, vascular endothelial growth factor	rs4082730	15	90523558	G	A	G	A	-0.2522	-0.0325	0.0534	0.0625	2.64e-06	0.6029	15:90523558	0.9543	ZNF710	0.00268244	22.2999
VEGF, vascular endothelial growth factor	rs6921438	6	43925607	G	A	G	A	0.49	0.0247	0.0175	0.018	2.09e-171	0.1696	6:43925607	0.4672	ACTG1P9	0.0863721	783.811
VEGF, vascular endothelial growth factor	rs73418461	10	120222996	G	A	G	A	0.2492	-0.025	0.0521	0.0406	1.68e-06	0.5374	10:120222996	0.0606	AL356865.2	0.00275114	22.8726
VEGF, vascular endothelial growth factor	rs8045833	16	88575439	G	A	G	A	-0.108	0.0205	0.0211	0.0252	2.83e-07	0.4164	16:88575439	0.2634	ZFPM1	0.00314921	26.1926
VEGF, vascular endothelial growth factor	rs9472183	6	43940202	G	A	G	A	0.1282	-0.0239	0.017	0.0177	5.19e-14	0.176	6:43940202	0.5109	ACTG1P9	0.00681081	56.8556
	NOTE:
	* SNPs associated with confounders
	** Results after using proxy SNP

## Sheet: Table S3
Table S3 Details of Periodontitis (P<5E-6) predicting SNPs with circulating Cytokines
Cytokines	SNP	CHR	BP	Effect Allele(Exposure)	Other Allele(Exposure)	Effect Allele(Outcome)	Other Allele(Outcome)	Beta(Exposure)	Beta(Outcome)	SE(Exposure)	SE(Outcome)	P_value(Exposure)	P_value(Outcome)		EAF	Gene	R2	F	R2 ALL	F ALL
bNGF, beta nerve growth factor	rs13005050	2	52705571	T	C	T	C	-0.1432	-0.0514	0.031	0.0363	3.76e-06	0.1531	2:52705571	0.1123	AC139712.1	0.000616071	5.11099	0.00533162	44.234
bNGF, beta nerve growth factor	rs138868497	11	86508546	T	C	T	C	1.6387	0.091	0.3324	0.1365	8.2e-07	0.4223	11:86508546	0.0139	PRSS23	0.000701629	5.82129
bNGF, beta nerve growth factor	rs151226594	11	64256137	T	G	T	G	-0.3671	0.0797	0.0768	0.0862	1.75e-06	0.4163	11:64256137	0.0159	AP005273.1	0.000659622	5.47254
bNGF, beta nerve growth factor	rs2976950	8	8249082	A	G	A	G	0.0963	0.0088	0.0195	0.0256	7.99e-07	0.73	8:8249082	0.4036	PRAG1	0.000704066	5.84152
bNGF, beta nerve growth factor	rs4956201	4	109527782	A	C	A	C	-0.2406	-0.0262	0.0474	0.0664	3.89e-07	0.7069	4:109527782	0.0686	RPL34-AS1	0.000743784	6.17131
bNGF, beta nerve growth factor	rs6816769	4	122216017	T	C	T	C	-0.1348	-0.0196	0.0294	0.0413	4.57e-06	0.6388	4:122216017	0.9175	RP11-170N16.1	0.000606956	5.03533
bNGF, beta nerve growth factor	rs73155039	7	136207654	A	G	A	G	0.8316	0.369	0.1757	0.2239	2.22e-06	0.1006	7:136207654	0.9841	AC009541.1	0.000646755	5.36572
bNGF, beta nerve growth factor	rs78422482	4	19970150	A	G	A	G	0.2425	-0.0861	0.051	0.0651	2.02e-06	0.1722	4:19970150	0.0209	MTCO3P44	0.000652732	5.41534
CTACK, cutaneous T-cell attracting chemokine	rs13005050	2	52705571	T	C	T	C	-0.1432	-0.0102	0.031	0.0357	3.76e-06	0.7788	2:52705571	0.1123	AC139712.1	0.000616071	5.11099	0.00468486	38.8683
CTACK, cutaneous T-cell attracting chemokine	rs138868497	11	86508546	T	C	T	C	1.6387	0.1326	0.3324	0.1401	8.2e-07	0.2035	11:86508546	0.0139	PRSS23	0.000701629	5.82129
CTACK, cutaneous T-cell attracting chemokine	rs151226594	11	64256137	T	G	T	G	-0.3671	-0.048	0.0768	0.0856	1.75e-06	0.5164	11:64256137	0.0159	AP005273.1	0.000659622	5.47254
CTACK, cutaneous T-cell attracting chemokine	rs2976950	8	8249082	A	G	A	G	0.0963	-0.0261	0.0195	0.0252	7.99e-07	0.2974	8:8249082	0.4036	PRAG1	0.000704066	5.84152
CTACK, cutaneous T-cell attracting chemokine	rs4956201	4	109527782	A	C	A	C	-0.2406	0.0651	0.0474	0.0673	3.89e-07	0.3359	4:109527782	0.0686	RPL34-AS1	0.000743784	6.17131
CTACK, cutaneous T-cell attracting chemokine	rs6816769	4	122216017	T	C	T	C	-0.1348	0.0336	0.0294	0.0407	4.57e-06	0.4103	4:122216017	0.9175	RP11-170N16.1	0.000606956	5.03533
CTACK, cutaneous T-cell attracting chemokine	rs78422482	4	19970150	A	G	A	G	0.2425	-0.0776	0.051	0.064	2.02e-06	0.2189	4:19970150	0.0209	MTCO3P44	0.000652732	5.41534
Eotaxin	rs13005050	2	52705571	T	C	T	C	-0.1432	-0.0288	0.031	0.0237	3.76e-06	0.2308	2:52705571	0.1123	AC139712.1	0.000616071	5.11099	0.00533162	44.234
Eotaxin	rs138868497	11	86508546	T	C	T	C	1.6387	-0.0522	0.3324	0.1019	8.2e-07	0.6197	11:86508546	0.0139	PRSS23	0.000701629	5.82129
Eotaxin	rs151226594	11	64256137	T	G	T	G	-0.3671	-0.0282	0.0768	0.0542	1.75e-06	0.5657	11:64256137	0.0159	AP005273.1	0.000659622	5.47254
Eotaxin	rs2976950	8	8249082	A	G	A	G	0.0963	0.0017	0.0195	0.0168	7.99e-07	0.9177	8:8249082	0.4036	PRAG1	0.000704066	5.84152
Eotaxin	rs4956201	4	109527782	A	C	A	C	-0.2406	-0.0176	0.0474	0.0424	3.89e-07	0.7135	4:109527782	0.0686	RPL34-AS1	0.000743784	6.17131
Eotaxin	rs6816769	4	122216017	T	C	T	C	-0.1348	-0.0374	0.0294	0.0278	4.57e-06	0.1788	4:122216017	0.9175	RP11-170N16.1	0.000606956	5.03533
Eotaxin	rs73155039	7	136207654	A	G	A	G	0.8316	0.0443	0.1757	0.142	2.22e-06	0.7225	7:136207654	0.9841	AC009541.1	0.000646755	5.36572
Eotaxin	rs78422482	4	19970150	A	G	A	G	0.2425	-0.0337	0.051	0.0451	2.02e-06	0.5256	4:19970150	0.0209	MTCO3P44	0.000652732	5.41534
FGFBasic, basicfibroblast growth factor	rs13005050	2	52705571	T	C	T	C	-0.1432	-0.0322	0.031	0.0245	3.76e-06	0.1862	2:52705571	0.1123	AC139712.1	0.000616071	5.11099	0.00533162	44.234
FGFBasic, basicfibroblast growth factor	rs138868497	11	86508546	T	C	T	C	1.6387	-0.0629	0.3324	0.1131	8.2e-07	0.4735	11:86508546	0.0139	PRSS23	0.000701629	5.82129
FGFBasic, basicfibroblast growth factor	rs151226594	11	64256137	T	G	T	G	-0.3671	-0.058	0.0768	0.057	1.75e-06	0.2719	11:64256137	0.0159	AP005273.1	0.000659622	5.47254
FGFBasic, basicfibroblast growth factor	rs2976950	8	8249082	A	G	A	G	0.0963	0.0112	0.0195	0.0174	7.99e-07	0.5197	8:8249082	0.4036	PRAG1	0.000704066	5.84152
FGFBasic, basicfibroblast growth factor	rs4956201	4	109527782	A	C	A	C	-0.2406	0.0084	0.0474	0.0441	3.89e-07	0.8026	4:109527782	0.0686	RPL34-AS1	0.000743784	6.17131
FGFBasic, basicfibroblast growth factor	rs6816769	4	122216017	T	C	T	C	-0.1348	-0.0088	0.0294	0.0289	4.57e-06	0.7635	4:122216017	0.9175	RP11-170N16.1	0.000606956	5.03533
FGFBasic, basicfibroblast growth factor	rs73155039	7	136207654	A	G	A	G	0.8316	0.1483	0.1757	0.2067	2.22e-06	0.462	7:136207654	0.9841	AC009541.1	0.000646755	5.36572
FGFBasic, basicfibroblast growth factor	rs78422482	4	19970150	A	G	A	G	0.2425	-0.0141	0.051	0.0466	2.02e-06	0.8057	4:19970150	0.0209	MTCO3P44	0.000652732	5.41534
GCSF, granulocyte colony-stimulating factor	rs13005050	2	52705571	T	C	T	C	-0.1432	-0.0365	0.031	0.0239	3.76e-06	0.1245	2:52705571	0.1123	AC139712.1	0.000616071	5.11099	0.00533162	44.234
GCSF, granulocyte colony-stimulating factor	rs138868497	11	86508546	T	C	T	C	1.6387	0.0225	0.3324	0.1365	8.2e-07	0.8417	11:86508546	0.0139	PRSS23	0.000701629	5.82129
GCSF, granulocyte colony-stimulating factor	rs151226594	11	64256137	T	G	T	G	-0.3671	-0.0268	0.0768	0.0552	1.75e-06	0.6664	11:64256137	0.0159	AP005273.1	0.000659622	5.47254
GCSF, granulocyte colony-stimulating factor	rs2976950	8	8249082	A	G	A	G	0.0963	-0.0093	0.0195	0.017	7.99e-07	0.5843	8:8249082	0.4036	PRAG1	0.000704066	5.84152
GCSF, granulocyte colony-stimulating factor	rs4956201	4	109527782	A	C	A	C	-0.2406	0.0497	0.0474	0.0426	3.89e-07	0.2298	4:109527782	0.0686	RPL34-AS1	0.000743784	6.17131
GCSF, granulocyte colony-stimulating factor	rs6816769	4	122216017	T	C	T	C	-0.1348	0.0042	0.0294	0.0282	4.57e-06	0.8803	4:122216017	0.9175	RP11-170N16.1	0.000606956	5.03533
GCSF, granulocyte colony-stimulating factor	rs73155039	7	136207654	A	G	A	G	0.8316	0.1544	0.1757	0.1536	2.22e-06	0.3114	7:136207654	0.9841	AC009541.1	0.000646755	5.36572
GCSF, granulocyte colony-stimulating factor	rs78422482	4	19970150	A	G	A	G	0.2425	0.0229	0.051	0.0459	2.02e-06	0.6016	4:19970150	0.0209	MTCO3P44	0.000652732	5.41534
GROa, growth-regulated oncogene-a	rs13005050	2	52705571	T	C	T	C	-0.1432	-0.0131	0.031	0.0362	3.76e-06	0.7086	2:52705571	0.1123	AC139712.1	0.000616071	5.11099	0.00468486	38.8683
GROa, growth-regulated oncogene-a	rs138868497	11	86508546	T	C	T	C	1.6387	-0.0055	0.3324	0.1382	8.2e-07	0.9633	11:86508546	0.0139	PRSS23	0.000701629	5.82129
GROa, growth-regulated oncogene-a	rs151226594	11	64256137	T	G	T	G	-0.3671	0.0938	0.0768	0.0869	1.75e-06	0.3422	11:64256137	0.0159	AP005273.1	0.000659622	5.47254
GROa, growth-regulated oncogene-a	rs2976950	8	8249082	A	G	A	G	0.0963	0.0055	0.0195	0.0256	7.99e-07	0.8302	8:8249082	0.4036	PRAG1	0.000704066	5.84152
GROa, growth-regulated oncogene-a	rs4956201	4	109527782	A	C	A	C	-0.2406	0.0837	0.0474	0.0677	3.89e-07	0.2163	4:109527782	0.0686	RPL34-AS1	0.000743784	6.17131
GROa, growth-regulated oncogene-a	rs6816769	4	122216017	T	C	T	C	-0.1348	0.0191	0.0294	0.0414	4.57e-06	0.641	4:122216017	0.9175	RP11-170N16.1	0.000606956	5.03533
GROa, growth-regulated oncogene-a	rs78422482	4	19970150	A	G	A	G	0.2425	-0.0578	0.051	0.0661	2.02e-06	0.3864	4:19970150	0.0209	MTCO3P44	0.000652732	5.41534
HGF, hepatocyte growth factor	rs13005050	2	52705571	T	C	T	C	-0.1432	0.0076	0.031	0.0235	3.76e-06	0.7401	2:52705571	0.1123	AC139712.1	0.000616071	5.11099	0.00468486	38.8683
HGF, hepatocyte growth factor	rs138868497	11	86508546	T	C	T	C	1.6387	-0.0629	0.3324	0.0964	8.2e-07	0.5403	11:86508546	0.0139	PRSS23	0.000701629	5.82129
HGF, hepatocyte growth factor	rs151226594	11	64256137	T	G	T	G	-0.3671	0.0095	0.0768	0.054	1.75e-06	0.8556	11:64256137	0.0159	AP005273.1	0.000659622	5.47254
HGF, hepatocyte growth factor	rs2976950	8	8249082	A	G	A	G	0.0963	-0.0036	0.0195	0.0166	7.99e-07	0.8276	8:8249082	0.4036	PRAG1	0.000704066	5.84152
HGF, hepatocyte growth factor	rs4956201	4	109527782	A	C	A	C	-0.2406	-0.0121	0.0474	0.0423	3.89e-07	0.7838	4:109527782	0.0686	RPL34-AS1	0.000743784	6.17131
HGF, hepatocyte growth factor	rs6816769	4	122216017	T	C	T	C	-0.1348	-0.0567	0.0294	0.0275	4.57e-06	0.03854	4:122216017	0.9175	RP11-170N16.1	0.000606956	5.03533
HGF, hepatocyte growth factor	rs78422482	4	19970150	A	G	A	G	0.2425	0.0512	0.051	0.0449	2.02e-06	0.2712	4:19970150	0.0209	MTCO3P44	0.000652732	5.41534
IFNg, interferon gamma	rs13005050	2	52705571	T	C	T	C	-0.1432	-0.0495	0.031	0.0245	3.76e-06	0.04268	2:52705571	0.1123	AC139712.1	0.000616071	5.11099	0.00533162	44.234
IFNg, interferon gamma	rs138868497	11	86508546	T	C	T	C	1.6387	-0.1667	0.3324	0.1357	8.2e-07	0.2436	11:86508546	0.0139	PRSS23	0.000701629	5.82129
IFNg, interferon gamma	rs151226594	11	64256137	T	G	T	G	-0.3671	0.0339	0.0768	0.0561	1.75e-06	0.5563	11:64256137	0.0159	AP005273.1	0.000659622	5.47254
IFNg, interferon gamma	rs2976950	8	8249082	A	G	A	G	0.0963	-0.0031	0.0195	0.0173	7.99e-07	0.8595	8:8249082	0.4036	PRAG1	0.000704066	5.84152
IFNg, interferon gamma	rs4956201	4	109527782	A	C	A	C	-0.2406	0.0341	0.0474	0.044	3.89e-07	0.3924	4:109527782	0.0686	RPL34-AS1	0.000743784	6.17131
IFNg, interferon gamma	rs6816769	4	122216017	T	C	T	C	-0.1348	-0.0386	0.0294	0.0285	4.57e-06	0.1724	4:122216017	0.9175	RP11-170N16.1	0.000606956	5.03533
IFNg, interferon gamma	rs73155039	7	136207654	A	G	A	G	0.8316	0.2072	0.1757	0.1433	2.22e-06	0.152	7:136207654	0.9841	AC009541.1	0.000646755	5.36572
IFNg, interferon gamma	rs78422482	4	19970150	A	G	A	G	0.2425	-0.0115	0.051	0.0467	2.02e-06	0.9	4:19970150	0.0209	MTCO3P44	0.000652732	5.41534
IL1b, interleukin	rs13005050	2	52705571	T	C	T	C	-0.1432	-0.038	0.031	0.0284	3.76e-06	0.1131	2:52705571	0.1123	AC139712.1	0.000616071	5.11099	0.00533162	44.234
IL1b, interleukin	rs138868497	11	86508546	T	C	T	C	1.6387	-0.0398	0.3324	0.1079	8.2e-07	0.5542	11:86508546	0.0139	PRSS23	0.000701629	5.82129
IL1b, interleukin	rs151226594	11	64256137	T	G	T	G	-0.3671	0.0657	0.0768	0.0695	1.75e-06	0.5966	11:64256137	0.0159	AP005273.1	0.000659622	5.47254
IL1b, interleukin	rs2976950	8	8249082	A	G	A	G	0.0963	0.0193	0.0195	0.02	7.99e-07	0.241	8:8249082	0.4036	PRAG1	0.000704066	5.84152
IL1b, interleukin	rs4956201	4	109527782	A	C	A	C	-0.2406	0.1144	0.0474	0.0533	3.89e-07	0.1568	4:109527782	0.0686	RPL34-AS1	0.000743784	6.17131
IL1b, interleukin	rs6816769	4	122216017	T	C	T	C	-0.1348	0.0146	0.0294	0.0326	4.57e-06	0.9663	4:122216017	0.9175	RP11-170N16.1	0.000606956	5.03533
IL1b, interleukin	rs73155039	7	136207654	A	G	A	G	0.8316	0.2202	0.1757	0.1819	2.22e-06	0.4246	7:136207654	0.9841	AC009541.1	0.000646755	5.36572
IL1b, interleukin	rs78422482	4	19970150	A	G	A	G	0.2425	-0.1314	0.051	0.051	2.02e-06	0.07551	4:19970150	0.0209	MTCO3P44	0.000652732	5.41534
IL1ra	rs13005050	2	52705571	T	C	T	C	-0.1432	-0.0231	0.031	0.0358	3.76e-06	0.5166	2:52705571	0.1123	AC139712.1	0.000616071	5.11099	0.00468486	38.8683
IL1ra	rs138868497	11	86508546	T	C	T	C	1.6387	-0.0642	0.3324	0.1316	8.2e-07	0.6444	11:86508546	0.0139	PRSS23	0.000701629	5.82129
IL1ra	rs151226594	11	64256137	T	G	T	G	-0.3671	0.05	0.0768	0.0856	1.75e-06	0.5643	11:64256137	0.0159	AP005273.1	0.000659622	5.47254
IL1ra	rs2976950	8	8249082	A	G	A	G	0.0963	0.0447	0.0195	0.0252	7.99e-07	0.07558	8:8249082	0.4036	PRAG1	0.000704066	5.84152
IL1ra	rs4956201	4	109527782	A	C	A	C	-0.2406	0.0301	0.0474	0.0665	3.89e-07	0.6458	4:109527782	0.0686	RPL34-AS1	0.000743784	6.17131
IL1ra	rs6816769	4	122216017	T	C	T	C	-0.1348	-0.0292	0.0294	0.0408	4.57e-06	0.4732	4:122216017	0.9175	RP11-170N16.1	0.000606956	5.03533
IL1ra	rs78422482	4	19970150	A	G	A	G	0.2425	-0.1433	0.051	0.0639	2.02e-06	0.02442	4:19970150	0.0209	MTCO3P44	0.000652732	5.41534
IL2	rs13005050	2	52705571	T	C	T	C	-0.1432	-0.0065	0.031	0.0367	3.76e-06	0.8695	2:52705571	0.1123	AC139712.1	0.000616071	5.11099	0.00468486	38.8683
IL2	rs138868497	11	86508546	T	C	T	C	1.6387	0.1017	0.3324	0.1359	8.2e-07	0.4104	11:86508546	0.0139	PRSS23	0.000701629	5.82129
IL2	rs151226594	11	64256137	T	G	T	G	-0.3671	0.1048	0.0768	0.0878	1.75e-06	0.2218	11:64256137	0.0159	AP005273.1	0.000659622	5.47254
IL2	rs2976950	8	8249082	A	G	A	G	0.0963	0.0487	0.0195	0.0258	7.99e-07	0.05879	8:8249082	0.4036	PRAG1	0.000704066	5.84152
IL2	rs4956201	4	109527782	A	C	A	C	-0.2406	0.1682	0.0474	0.0676	3.89e-07	0.01271	4:109527782	0.0686	RPL34-AS1	0.000743784	6.17131
IL2	rs6816769	4	122216017	T	C	T	C	-0.1348	-0.0371	0.0294	0.0421	4.57e-06	0.3621	4:122216017	0.9175	RP11-170N16.1	0.000606956	5.03533
IL2	rs78422482	4	19970150	A	G	A	G	0.2425	-0.1066	0.051	0.0654	2.02e-06	0.1002	4:19970150	0.0209	MTCO3P44	0.000652732	5.41534
IL2ra	rs13005050	2	52705571	T	C	T	C	-0.1432	-0.0081	0.031	0.0356	3.76e-06	0.8158	2:52705571	0.1123	AC139712.1	0.000616071	5.11099	0.00533162	44.234
IL2ra	rs138868497	11	86508546	T	C	T	C	1.6387	0.0579	0.3324	0.134	8.2e-07	0.5491	11:86508546	0.0139	PRSS23	0.000701629	5.82129
IL2ra	rs151226594	11	64256137	T	G	T	G	-0.3671	0.1753	0.0768	0.0854	1.75e-06	0.05382	11:64256137	0.0159	AP005273.1	0.000659622	5.47254
IL2ra	rs2976950	8	8249082	A	G	A	G	0.0963	-0.0054	0.0195	0.025	7.99e-07	0.8294	8:8249082	0.4036	PRAG1	0.000704066	5.84152
IL2ra	rs4956201	4	109527782	A	C	A	C	-0.2406	0.0702	0.0474	0.0654	3.89e-07	0.2812	4:109527782	0.0686	RPL34-AS1	0.000743784	6.17131
IL2ra	rs6816769	4	122216017	T	C	T	C	-0.1348	0.078	0.0294	0.0406	4.57e-06	0.05192	4:122216017	0.9175	RP11-170N16.1	0.000606956	5.03533
IL2ra	rs73155039	7	136207654	A	G	A	G	0.8316	-0.142	0.1757	0.2127	2.22e-06	0.4862	7:136207654	0.9841	AC009541.1	0.000646755	5.36572
IL2ra	rs78422482	4	19970150	A	G	A	G	0.2425	-0.1148	0.051	0.064	2.02e-06	0.06069	4:19970150	0.0209	MTCO3P44	0.000652732	5.41534
IL4	rs13005050	2	52705571	T	C	T	C	-0.1432	-0.0289	0.031	0.0237	3.76e-06	0.2205	2:52705571	0.1123	AC139712.1	0.000616071	5.11099	0.00533162	44.234
IL4	rs138868497	11	86508546	T	C	T	C	1.6387	-0.1183	0.3324	0.0985	8.2e-07	0.2087	11:86508546	0.0139	PRSS23	0.000701629	5.82129
IL4	rs151226594	11	64256137	T	G	T	G	-0.3671	-0.0368	0.0768	0.0549	1.75e-06	0.473	11:64256137	0.0159	AP005273.1	0.000659622	5.47254
IL4	rs2976950	8	8249082	A	G	A	G	0.0963	-0.0006	0.0195	0.0168	7.99e-07	0.9717	8:8249082	0.4036	PRAG1	0.000704066	5.84152
IL4	rs4956201	4	109527782	A	C	A	C	-0.2406	0.0182	0.0474	0.0428	3.89e-07	0.6351	4:109527782	0.0686	RPL34-AS1	0.000743784	6.17131
IL4	rs6816769	4	122216017	T	C	T	C	-0.1348	-0.0012	0.0294	0.0279	4.57e-06	0.9439	4:122216017	0.9175	RP11-170N16.1	0.000606956	5.03533
IL4	rs73155039	7	136207654	A	G	A	G	0.8316	0.1983	0.1757	0.1566	2.22e-06	0.2054	7:136207654	0.9841	AC009541.1	0.000646755	5.36572
IL4	rs78422482	4	19970150	A	G	A	G	0.2425	0.0641	0.051	0.0456	2.02e-06	0.1424	4:19970150	0.0209	MTCO3P44	0.000652732	5.41534
IL5	rs13005050	2	52705571	T	C	T	C	-0.1432	-0.0104	0.031	0.0374	3.76e-06	0.7792	2:52705571	0.1123	AC139712.1	0.000616071	5.11099	0.00468486	38.8683
IL5	rs138868497	11	86508546	T	C	T	C	1.6387	-0.2179	0.3324	0.1394	8.2e-07	0.09839	11:86508546	0.0139	PRSS23	0.000701629	5.82129
IL5	rs151226594	11	64256137	T	G	T	G	-0.3671	-0.0644	0.0768	0.0895	1.75e-06	0.426	11:64256137	0.0159	AP005273.1	0.000659622	5.47254
IL5	rs2976950	8	8249082	A	G	A	G	0.0963	0.0282	0.0195	0.0262	7.99e-07	0.2826	8:8249082	0.4036	PRAG1	0.000704066	5.84152
IL5	rs4956201	4	109527782	A	C	A	C	-0.2406	0.0237	0.0474	0.0697	3.89e-07	0.7212	4:109527782	0.0686	RPL34-AS1	0.000743784	6.17131
IL5	rs6816769	4	122216017	T	C	T	C	-0.1348	-0.0186	0.0294	0.0427	4.57e-06	0.6615	4:122216017	0.9175	RP11-170N16.1	0.000606956	5.03533
IL5	rs78422482	4	19970150	A	G	A	G	0.2425	-0.1544	0.051	0.0668	2.02e-06	0.0222	4:19970150	0.0209	MTCO3P44	0.000652732	5.41534
IL6	rs13005050	2	52705571	T	C	T	C	-0.1432	-0.0166	0.031	0.0236	3.76e-06	0.4783	2:52705571	0.1123	AC139712.1	0.000616071	5.11099	0.00533162	44.234
IL6	rs138868497	11	86508546	T	C	T	C	1.6387	-0.0599	0.3324	0.0999	8.2e-07	0.513	11:86508546	0.0139	PRSS23	0.000701629	5.82129
IL6	rs151226594	11	64256137	T	G	T	G	-0.3671	0.0401	0.0768	0.0546	1.75e-06	0.4525	11:64256137	0.0159	AP005273.1	0.000659622	5.47254
IL6	rs2976950	8	8249082	A	G	A	G	0.0963	0.0147	0.0195	0.0167	7.99e-07	0.3799	8:8249082	0.4036	PRAG1	0.000704066	5.84152
IL6	rs4956201	4	109527782	A	C	A	C	-0.2406	0.0313	0.0474	0.0425	3.89e-07	0.4344	4:109527782	0.0686	RPL34-AS1	0.000743784	6.17131
IL6	rs6816769	4	122216017	T	C	T	C	-0.1348	-0.0365	0.0294	0.0278	4.57e-06	0.1895	4:122216017	0.9175	RP11-170N16.1	0.000606956	5.03533
IL6	rs73155039	7	136207654	A	G	A	G	0.8316	0.2092	0.1757	0.1547	2.22e-06	0.1779	7:136207654	0.9841	AC009541.1	0.000646755	5.36572
IL6	rs78422482	4	19970150	A	G	A	G	0.2425	0.0321	0.051	0.0451	2.02e-06	0.4031	4:19970150	0.0209	MTCO3P44	0.000652732	5.41534
IL7	rs13005050	2	52705571	T	C	T	C	-0.1432	-0.0413	0.031	0.0369	3.76e-06	0.2637	2:52705571	0.1123	AC139712.1	0.000616071	5.11099	0.00468486	38.8683
IL7	rs138868497	11	86508546	T	C	T	C	1.6387	-0.0843	0.3324	0.1343	8.2e-07	0.547	11:86508546	0.0139	PRSS23	0.000701629	5.82129
IL7	rs151226594	11	64256137	T	G	T	G	-0.3671	0.0096	0.0768	0.0891	1.75e-06	0.842	11:64256137	0.0159	AP005273.1	0.000659622	5.47254
IL7	rs2976950	8	8249082	A	G	A	G	0.0963	0.0433	0.0195	0.0259	7.99e-07	0.0955	8:8249082	0.4036	PRAG1	0.000704066	5.84152
IL7	rs4956201	4	109527782	A	C	A	C	-0.2406	0.0593	0.0474	0.0693	3.89e-07	0.3866	4:109527782	0.0686	RPL34-AS1	0.000743784	6.17131
IL7	rs6816769	4	122216017	T	C	T	C	-0.1348	-0.0516	0.0294	0.0421	4.57e-06	0.2193	4:122216017	0.9175	RP11-170N16.1	0.000606956	5.03533
IL7	rs78422482	4	19970150	A	G	A	G	0.2425	-0.1458	0.051	0.0662	2.02e-06	0.02615	4:19970150	0.0209	MTCO3P44	0.000652732	5.41534
IL8	rs13005050	2	52705571	T	C	T	C	-0.1432	0.0221	0.031	0.0364	3.76e-06	0.5409	2:52705571	0.1123	AC139712.1	0.000616071	5.11099	0.00468486	38.8683
IL8	rs138868497	11	86508546	T	C	T	C	1.6387	0.0629	0.3324	0.1335	8.2e-07	0.6587	11:86508546	0.0139	PRSS23	0.000701629	5.82129
IL8	rs151226594	11	64256137	T	G	T	G	-0.3671	-0.0193	0.0768	0.0876	1.75e-06	0.7389	11:64256137	0.0159	AP005273.1	0.000659622	5.47254
IL8	rs2976950	8	8249082	A	G	A	G	0.0963	0.0565	0.0195	0.0255	7.99e-07	0.02702	8:8249082	0.4036	PRAG1	0.000704066	5.84152
IL8	rs4956201	4	109527782	A	C	A	C	-0.2406	0.1026	0.0474	0.0673	3.89e-07	0.1273	4:109527782	0.0686	RPL34-AS1	0.000743784	6.17131
IL8	rs6816769	4	122216017	T	C	T	C	-0.1348	-0.0254	0.0294	0.0415	4.57e-06	0.5383	4:122216017	0.9175	RP11-170N16.1	0.000606956	5.03533
IL8	rs78422482	4	19970150	A	G	A	G	0.2425	0.034	0.051	0.0649	2.02e-06	0.6172	4:19970150	0.0209	MTCO3P44	0.000652732	5.41534
IL9	rs13005050	2	52705571	T	C	T	C	-0.1432	-0.0147	0.031	0.0358	3.76e-06	0.6864	2:52705571	0.1123	AC139712.1	0.000616071	5.11099	0.00533162	44.234
IL9	rs138868497	11	86508546	T	C	T	C	1.6387	-0.1103	0.3324	0.1327	8.2e-07	0.406	11:86508546	0.0139	PRSS23	0.000701629	5.82129
IL9	rs151226594	11	64256137	T	G	T	G	-0.3671	0.1096	0.0768	0.0856	1.75e-06	0.211	11:64256137	0.0159	AP005273.1	0.000659622	5.47254
IL9	rs2976950	8	8249082	A	G	A	G	0.0963	0.0537	0.0195	0.0252	7.99e-07	0.03287	8:8249082	0.4036	PRAG1	0.000704066	5.84152
IL9	rs4956201	4	109527782	A	C	A	C	-0.2406	0.0476	0.0474	0.0657	3.89e-07	0.468	4:109527782	0.0686	RPL34-AS1	0.000743784	6.17131
IL9	rs6816769	4	122216017	T	C	T	C	-0.1348	-0.0552	0.0294	0.0408	4.57e-06	0.1764	4:122216017	0.9175	RP11-170N16.1	0.000606956	5.03533
IL9	rs73155039	7	136207654	A	G	A	G	0.8316	0.3043	0.1757	0.2142	2.22e-06	0.1502	7:136207654	0.9841	AC009541.1	0.000646755	5.36572
IL9	rs78422482	4	19970150	A	G	A	G	0.2425	-0.0542	0.051	0.0637	2.02e-06	0.3807	4:19970150	0.0209	MTCO3P44	0.000652732	5.41534
IL10	rs13005050	2	52705571	T	C	T	C	-0.1432	-0.019	0.031	0.0244	3.76e-06	0.4461	2:52705571	0.1123	AC139712.1	0.000616071	5.11099	0.00468486	38.8683
IL10	rs138868497	11	86508546	T	C	T	C	1.6387	-0.0692	0.3324	0.1347	8.2e-07	0.6274	11:86508546	0.0139	PRSS23	0.000701629	5.82129
IL10	rs151226594	11	64256137	T	G	T	G	-0.3671	-0.0008	0.0768	0.0568	1.75e-06	0.9613	11:64256137	0.0159	AP005273.1	0.000659622	5.47254
IL10	rs2976950	8	8249082	A	G	A	G	0.0963	0.0166	0.0195	0.0173	7.99e-07	0.3371	8:8249082	0.4036	PRAG1	0.000704066	5.84152
IL10	rs4956201	4	109527782	A	C	A	C	-0.2406	0.0281	0.0474	0.0444	3.89e-07	0.5133	4:109527782	0.0686	RPL34-AS1	0.000743784	6.17131
IL10	rs6816769	4	122216017	T	C	T	C	-0.1348	-0.0392	0.0294	0.0286	4.57e-06	0.1702	4:122216017	0.9175	RP11-170N16.1	0.000606956	5.03533
IL10	rs78422482	4	19970150	A	G	A	G	0.2425	-0.0271	0.051	0.0465	2.02e-06	0.6343	4:19970150	0.0209	MTCO3P44	0.000652732	5.41534
Interleukin-12p70	rs13005050	2	52705571	T	C	T	C	-0.1432	-0.0206	0.031	0.0235	3.76e-06	0.3807	2:52705571	0.1123	AC139712.1	0.000616071	5.11099	0.00533162	44.234
Interleukin-12p70	rs138868497	11	86508546	T	C	T	C	1.6387	-0.1737	0.3324	0.0992	8.2e-07	0.07033	11:86508546	0.0139	PRSS23	0.000701629	5.82129
Interleukin-12p70	rs151226594	11	64256137	T	G	T	G	-0.3671	-0.0496	0.0768	0.0541	1.75e-06	0.3193	11:64256137	0.0159	AP005273.1	0.000659622	5.47254
Interleukin-12p70	rs2976950	8	8249082	A	G	A	G	0.0963	0.0003	0.0195	0.0167	7.99e-07	0.9838	8:8249082	0.4036	PRAG1	0.000704066	5.84152
Interleukin-12p70	rs4956201	4	109527782	A	C	A	C	-0.2406	0.005	0.0474	0.0421	3.89e-07	0.9008	4:109527782	0.0686	RPL34-AS1	0.000743784	6.17131
Interleukin-12p70	rs6816769	4	122216017	T	C	T	C	-0.1348	-0.0321	0.0294	0.0276	4.57e-06	0.2471	4:122216017	0.9175	RP11-170N16.1	0.000606956	5.03533
Interleukin-12p70	rs73155039	7	136207654	A	G	A	G	0.8316	0.0635	0.1757	0.1547	2.22e-06	0.6808	7:136207654	0.9841	AC009541.1	0.000646755	5.36572
Interleukin-12p70	rs78422482	4	19970150	A	G	A	G	0.2425	-0.0527	0.051	0.0448	2.02e-06	0.2868	4:19970150	0.0209	MTCO3P44	0.000652732	5.41534
IL13	rs13005050	2	52705571	T	C	T	C	-0.1432	-0.0327	0.031	0.0364	3.76e-06	0.3786	2:52705571	0.1123	AC139712.1	0.000616071	5.11099	0.00468486	38.8683
IL13	rs138868497	11	86508546	T	C	T	C	1.6387	-0.1154	0.3324	0.1344	8.2e-07	0.3454	11:86508546	0.0139	PRSS23	0.000701629	5.82129
IL13	rs151226594	11	64256137	T	G	T	G	-0.3671	-0.0159	0.0768	0.0873	1.75e-06	0.8466	11:64256137	0.0159	AP005273.1	0.000659622	5.47254
IL13	rs2976950	8	8249082	A	G	A	G	0.0963	0.02	0.0195	0.0255	7.99e-07	0.4332	8:8249082	0.4036	PRAG1	0.000704066	5.84152
IL13	rs4956201	4	109527782	A	C	A	C	-0.2406	-0.0125	0.0474	0.0675	3.89e-07	0.8619	4:109527782	0.0686	RPL34-AS1	0.000743784	6.17131
IL13	rs6816769	4	122216017	T	C	T	C	-0.1348	-0.0535	0.0294	0.0415	4.57e-06	0.195	4:122216017	0.9175	RP11-170N16.1	0.000606956	5.03533
IL13	rs78422482	4	19970150	A	G	A	G	0.2425	-0.182	0.051	0.0646	2.02e-06	0.004303	4:19970150	0.0209	MTCO3P44	0.000652732	5.41534
IL16	rs13005050	2	52705571	T	C	T	C	-0.1432	-0.0435	0.031	0.0366	3.76e-06	0.2271	2:52705571	0.1123	AC139712.1	0.000616071	5.11099	0.00533162	44.234
IL16	rs138868497	11	86508546	T	C	T	C	1.6387	-0.0935	0.3324	0.1337	8.2e-07	0.4386	11:86508546	0.0139	PRSS23	0.000701629	5.82129
IL16	rs151226594	11	64256137	T	G	T	G	-0.3671	-0.0349	0.0768	0.0879	1.75e-06	0.6221	11:64256137	0.0159	AP005273.1	0.000659622	5.47254
IL16	rs2976950	8	8249082	A	G	A	G	0.0963	-0.0176	0.0195	0.0257	7.99e-07	0.4937	8:8249082	0.4036	PRAG1	0.000704066	5.84152
IL16	rs4956201	4	109527782	A	C	A	C	-0.2406	-0.1031	0.0474	0.0669	3.89e-07	0.1234	4:109527782	0.0686	RPL34-AS1	0.000743784	6.17131
IL16	rs6816769	4	122216017	T	C	T	C	-0.1348	-0.0356	0.0294	0.0416	4.57e-06	0.3871	4:122216017	0.9175	RP11-170N16.1	0.000606956	5.03533
IL16	rs73155039	7	136207654	A	G	A	G	0.8316	-0.0678	0.1757	0.2182	2.22e-06	0.7839	7:136207654	0.9841	AC009541.1	0.000646755	5.36572
IL16	rs78422482	4	19970150	A	G	A	G	0.2425	-0.0068	0.051	0.0652	2.02e-06	0.8627	4:19970150	0.0209	MTCO3P44	0.000652732	5.41534
IL17	rs13005050	2	52705571	T	C	T	C	-0.1432	-0.0274	0.031	0.0243	3.76e-06	0.2643	2:52705571	0.1123	AC139712.1	0.000616071	5.11099	0.00533162	44.234
IL17	rs138868497	11	86508546	T	C	T	C	1.6387	-0.0843	0.3324	0.1005	8.2e-07	0.3141	11:86508546	0.0139	PRSS23	0.000701629	5.82129
IL17	rs151226594	11	64256137	T	G	T	G	-0.3671	0.0318	0.0768	0.0562	1.75e-06	0.5928	11:64256137	0.0159	AP005273.1	0.000659622	5.47254
IL17	rs2976950	8	8249082	A	G	A	G	0.0963	-0.0005	0.0195	0.0172	7.99e-07	0.9794	8:8249082	0.4036	PRAG1	0.000704066	5.84152
IL17	rs4956201	4	109527782	A	C	A	C	-0.2406	0.0058	0.0474	0.0437	3.89e-07	0.8536	4:109527782	0.0686	RPL34-AS1	0.000743784	6.17131
IL17	rs6816769	4	122216017	T	C	T	C	-0.1348	-0.0168	0.0294	0.0285	4.57e-06	0.5561	4:122216017	0.9175	RP11-170N16.1	0.000606956	5.03533
IL17	rs73155039	7	136207654	A	G	A	G	0.8316	0.2119	0.1757	0.1437	2.22e-06	0.1443	7:136207654	0.9841	AC009541.1	0.000646755	5.36572
IL17	rs78422482	4	19970150	A	G	A	G	0.2425	0.0006	0.051	0.046	2.02e-06	0.9495	4:19970150	0.0209	MTCO3P44	0.000652732	5.41534
IL18	rs13005050	2	52705571	T	C	T	C	-0.1432	0.0031	0.031	0.0357	3.76e-06	0.9274	2:52705571	0.1123	AC139712.1	0.000616071	5.11099	0.00398323	33.047
IL18	rs151226594	11	64256137	T	G	T	G	-0.3671	-0.108	0.0768	0.0861	1.75e-06	0.2087	11:64256137	0.0159	AP005273.1	0.000659622	5.47254
IL18	rs2976950	8	8249082	A	G	A	G	0.0963	-0.0135	0.0195	0.0251	7.99e-07	0.5912	8:8249082	0.4036	PRAG1	0.000704066	5.84152
IL18	rs4956201	4	109527782	A	C	A	C	-0.2406	-0.0299	0.0474	0.0665	3.89e-07	0.6539	4:109527782	0.0686	RPL34-AS1	0.000743784	6.17131
IL18	rs6816769	4	122216017	T	C	T	C	-0.1348	-0.0254	0.0294	0.0409	4.57e-06	0.5419	4:122216017	0.9175	RP11-170N16.1	0.000606956	5.03533
IL18	rs78422482	4	19970150	A	G	A	G	0.2425	-0.1423	0.051	0.0642	2.02e-06	0.02545	4:19970150	0.0209	MTCO3P44	0.000652732	5.41534
IP, interferon-gamma-induced protein 10	rs13005050	2	52705571	T	C	T	C	-0.1432	-0.0209	0.031	0.0356	3.76e-06	0.5806	2:52705571	0.1123	AC139712.1	0.000616071	5.11099	0.00462999	38.4127
IP, interferon-gamma-induced protein 10	rs151226594	11	64256137	T	G	T	G	-0.3671	0.0482	0.0768	0.086	1.75e-06	0.6028	11:64256137	0.0159	AP005273.1	0.000659622	5.47254
IP, interferon-gamma-induced protein 10	rs2976950	8	8249082	A	G	A	G	0.0963	-0.0245	0.0195	0.0251	7.99e-07	0.3285	8:8249082	0.4036	PRAG1	0.000704066	5.84152
IP, interferon-gamma-induced protein 10	rs4956201	4	109527782	A	C	A	C	-0.2406	-0.0337	0.0474	0.0655	3.89e-07	0.6153	4:109527782	0.0686	RPL34-AS1	0.000743784	6.17131
IP, interferon-gamma-induced protein 10	rs6816769	4	122216017	T	C	T	C	-0.1348	0.0564	0.0294	0.0405	4.57e-06	0.1614	4:122216017	0.9175	RP11-170N16.1	0.000606956	5.03533
IP, interferon-gamma-induced protein 10	rs73155039	7	136207654	A	G	A	G	0.8316	-0.0832	0.1757	0.2101	2.22e-06	0.6856	7:136207654	0.9841	AC009541.1	0.000646755	5.36572
IP, interferon-gamma-induced protein 10	rs78422482	4	19970150	A	G	A	G	0.2425	-0.1146	0.051	0.0638	2.02e-06	0.06702	4:19970150	0.0209	MTCO3P44	0.000652732	5.41534
MCP1, monocyte chemotactic protein-1	rs13005050	2	52705571	T	C	T	C	-0.1432	-0.0095	0.031	0.0236	3.76e-06	0.699	2:52705571	0.1123	AC139712.1	0.000616071	5.11099	0.00533162	44.234
MCP1, monocyte chemotactic protein-1	rs138868497	11	86508546	T	C	T	C	1.6387	-0.0093	0.3324	0.0974	8.2e-07	0.994	11:86508546	0.0139	PRSS23	0.000701629	5.82129
MCP1, monocyte chemotactic protein-1	rs151226594	11	64256137	T	G	T	G	-0.3671	0.0924	0.0768	0.0541	1.75e-06	0.0987	11:64256137	0.0159	AP005273.1	0.000659622	5.47254
MCP1, monocyte chemotactic protein-1	rs2976950	8	8249082	A	G	A	G	0.0963	0.0225	0.0195	0.0167	7.99e-07	0.1777	8:8249082	0.4036	PRAG1	0.000704066	5.84152
MCP1, monocyte chemotactic protein-1	rs4956201	4	109527782	A	C	A	C	-0.2406	-0.0055	0.0474	0.0425	3.89e-07	0.9329	4:109527782	0.0686	RPL34-AS1	0.000743784	6.17131
MCP1, monocyte chemotactic protein-1	rs6816769	4	122216017	T	C	T	C	-0.1348	-0.0267	0.0294	0.0276	4.57e-06	0.3304	4:122216017	0.9175	RP11-170N16.1	0.000606956	5.03533
MCP1, monocyte chemotactic protein-1	rs73155039	7	136207654	A	G	A	G	0.8316	0.3568	0.1757	0.1549	2.22e-06	0.02092	7:136207654	0.9841	AC009541.1	0.000646755	5.36572
MCP1, monocyte chemotactic protein-1	rs78422482	4	19970150	A	G	A	G	0.2425	-0.0049	0.051	0.0448	2.02e-06	0.9529	4:19970150	0.0209	MTCO3P44	0.000652732	5.41534
MCP3, monocyte-specific chemokine 3	rs13005050	2	52705571	T	C	T	C	-0.1432	0.011	0.031	0.067	3.76e-06	0.8658	2:52705571	0.1123	AC139712.1	0.000616071	5.11099	0.00332361	27.5745
MCP3, monocyte-specific chemokine 3	rs2976950	8	8249082	A	G	A	G	0.0963	-0.0248	0.0195	0.0466	7.99e-07	0.5984	8:8249082	0.4036	PRAG1	0.000704066	5.84152
MCP3, monocyte-specific chemokine 3	rs4956201	4	109527782	A	C	A	C	-0.2406	-0.0092	0.0474	0.117	3.89e-07	0.9066	4:109527782	0.0686	RPL34-AS1	0.000743784	6.17131
MCP3, monocyte-specific chemokine 3	rs6816769	4	122216017	T	C	T	C	-0.1348	-0.0855	0.0294	0.0759	4.57e-06	0.2645	4:122216017	0.9175	RP11-170N16.1	0.000606956	5.03533
MCP3, monocyte-specific chemokine 3	rs78422482	4	19970150	A	G	A	G	0.2425	-0.1136	0.051	0.1226	2.02e-06	0.3411	4:19970150	0.0209	MTCO3P44	0.000652732	5.41534
MCSF, macrophage colony-stimulating factor	rs13005050	2	52705571	T	C	T	C	-0.1432	-0.0099	0.031	0.0437	3.76e-06	0.8119	2:52705571	0.1123	AC139712.1	0.000616071	5.11099	0.00468486	38.8683
MCSF, macrophage colony-stimulating factor	rs138868497	11	86508546	T	C	T	C	1.6387	0.0279	0.3324	0.1645	8.2e-07	0.7947	11:86508546	0.0139	PRSS23	0.000701629	5.82129
MCSF, macrophage colony-stimulating factor	rs151226594	11	64256137	T	G	T	G	-0.3671	0.1074	0.0768	0.1111	1.75e-06	0.3364	11:64256137	0.0159	AP005273.1	0.000659622	5.47254
MCSF, macrophage colony-stimulating factor	rs2976950	8	8249082	A	G	A	G	0.0963	0.0036	0.0195	0.0306	7.99e-07	0.9104	8:8249082	0.4036	PRAG1	0.000704066	5.84152
MCSF, macrophage colony-stimulating factor	rs4956201	4	109527782	A	C	A	C	-0.2406	0.1342	0.0474	0.0811	3.89e-07	0.1008	4:109527782	0.0686	RPL34-AS1	0.000743784	6.17131
MCSF, macrophage colony-stimulating factor	rs6816769	4	122216017	T	C	T	C	-0.1348	0.0373	0.0294	0.0506	4.57e-06	0.4603	4:122216017	0.9175	RP11-170N16.1	0.000606956	5.03533
MCSF, macrophage colony-stimulating factor	rs78422482	4	19970150	A	G	A	G	0.2425	-0.1459	0.051	0.0788	2.02e-06	0.06731	4:19970150	0.0209	MTCO3P44	0.000652732	5.41534
MIF, macrophage-migration inhibitory factor	rs13005050	2	52705571	T	C	T	C	-0.1432	0.0243	0.031	0.0365	3.76e-06	0.5091	2:52705571	0.1123	AC139712.1	0.000616071	5.11099	0.00533162	44.234
MIF, macrophage-migration inhibitory factor	rs138868497	11	86508546	T	C	T	C	1.6387	-0.0453	0.3324	0.135	8.2e-07	0.8197	11:86508546	0.0139	PRSS23	0.000701629	5.82129
MIF, macrophage-migration inhibitory factor	rs151226594	11	64256137	T	G	T	G	-0.3671	0.0182	0.0768	0.0874	1.75e-06	0.8894	11:64256137	0.0159	AP005273.1	0.000659622	5.47254
MIF, macrophage-migration inhibitory factor	rs2976950	8	8249082	A	G	A	G	0.0963	-0.0044	0.0195	0.0256	7.99e-07	0.8645	8:8249082	0.4036	PRAG1	0.000704066	5.84152
MIF, macrophage-migration inhibitory factor	rs4956201	4	109527782	A	C	A	C	-0.2406	-0.0897	0.0474	0.0687	3.89e-07	0.1898	4:109527782	0.0686	RPL34-AS1	0.000743784	6.17131
MIF, macrophage-migration inhibitory factor	rs6816769	4	122216017	T	C	T	C	-0.1348	0.0468	0.0294	0.0415	4.57e-06	0.2602	4:122216017	0.9175	RP11-170N16.1	0.000606956	5.03533
MIF, macrophage-migration inhibitory factor	rs73155039	7	136207654	A	G	A	G	0.8316	-0.05	0.1757	0.2111	2.22e-06	0.809	7:136207654	0.9841	AC009541.1	0.000646755	5.36572
MIF, macrophage-migration inhibitory factor	rs78422482	4	19970150	A	G	A	G	0.2425	-0.0504	0.051	0.0646	2.02e-06	0.4053	4:19970150	0.0209	MTCO3P44	0.000652732	5.41534
MIG, monokine induced by interferon gamma	rs13005050	2	52705571	T	C	T	C	-0.1432	-0.0041	0.031	0.0356	3.76e-06	0.9152	2:52705571	0.1123	AC139712.1	0.000616071	5.11099	0.00468486	38.8683
MIG, monokine induced by interferon gamma	rs138868497	11	86508546	T	C	T	C	1.6387	-0.1046	0.3324	0.1331	8.2e-07	0.4684	11:86508546	0.0139	PRSS23	0.000701629	5.82129
MIG, monokine induced by interferon gamma	rs151226594	11	64256137	T	G	T	G	-0.3671	0.154	0.0768	0.0862	1.75e-06	0.08	11:64256137	0.0159	AP005273.1	0.000659622	5.47254
MIG, monokine induced by interferon gamma	rs2976950	8	8249082	A	G	A	G	0.0963	-0.0044	0.0195	0.025	7.99e-07	0.859	8:8249082	0.4036	PRAG1	0.000704066	5.84152
MIG, monokine induced by interferon gamma	rs4956201	4	109527782	A	C	A	C	-0.2406	-0.0799	0.0474	0.0662	3.89e-07	0.2232	4:109527782	0.0686	RPL34-AS1	0.000743784	6.17131
MIG, monokine induced by interferon gamma	rs6816769	4	122216017	T	C	T	C	-0.1348	-0.0057	0.0294	0.0404	4.57e-06	0.8914	4:122216017	0.9175	RP11-170N16.1	0.000606956	5.03533
MIG, monokine induced by interferon gamma	rs78422482	4	19970150	A	G	A	G	0.2425	-0.0161	0.051	0.0632	2.02e-06	0.7686	4:19970150	0.0209	MTCO3P44	0.000652732	5.41534
MIP1a, macrophage inflammatory protein-1a	rs13005050	2	52705571	T	C	T	C	-0.1432	-0.041	0.031	0.0366	3.76e-06	0.2708	2:52705571	0.1123	AC139712.1	0.000616071	5.11099	0.00468486	38.8683
MIP1a, macrophage inflammatory protein-1a	rs138868497	11	86508546	T	C	T	C	1.6387	-0.0437	0.3324	0.1346	8.2e-07	0.7192	11:86508546	0.0139	PRSS23	0.000701629	5.82129
MIP1a, macrophage inflammatory protein-1a	rs151226594	11	64256137	T	G	T	G	-0.3671	-0.0374	0.0768	0.0878	1.75e-06	0.6402	11:64256137	0.0159	AP005273.1	0.000659622	5.47254
MIP1a, macrophage inflammatory protein-1a	rs2976950	8	8249082	A	G	A	G	0.0963	0.0124	0.0195	0.0256	7.99e-07	0.6277	8:8249082	0.4036	PRAG1	0.000704066	5.84152
MIP1a, macrophage inflammatory protein-1a	rs4956201	4	109527782	A	C	A	C	-0.2406	0.087	0.0474	0.067	3.89e-07	0.1838	4:109527782	0.0686	RPL34-AS1	0.000743784	6.17131
MIP1a, macrophage inflammatory protein-1a	rs6816769	4	122216017	T	C	T	C	-0.1348	-0.0202	0.0294	0.0416	4.57e-06	0.6219	4:122216017	0.9175	RP11-170N16.1	0.000606956	5.03533
MIP1a, macrophage inflammatory protein-1a	rs78422482	4	19970150	A	G	A	G	0.2425	-0.04	0.051	0.0649	2.02e-06	0.5273	4:19970150	0.0209	MTCO3P44	0.000652732	5.41534
MIP1b, macrophage inflammatory protein-1b	rs13005050	2	52705571	T	C	T	C	-0.1432	0.0057	0.031	0.0235	3.76e-06	0.8207	2:52705571	0.1123	AC139712.1	0.000616071	5.11099	0.00533162	44.234
MIP1b, macrophage inflammatory protein-1b	rs138868497	11	86508546	T	C	T	C	1.6387	-0.0556	0.3324	0.0971	8.2e-07	0.6652	11:86508546	0.0139	PRSS23	0.000701629	5.82129
MIP1b, macrophage inflammatory protein-1b	rs151226594	11	64256137	T	G	T	G	-0.3671	-0.0232	0.0768	0.0541	1.75e-06	0.593	11:64256137	0.0159	AP005273.1	0.000659622	5.47254
MIP1b, macrophage inflammatory protein-1b	rs2976950	8	8249082	A	G	A	G	0.0963	0.0079	0.0195	0.0167	7.99e-07	0.6354	8:8249082	0.4036	PRAG1	0.000704066	5.84152
MIP1b, macrophage inflammatory protein-1b	rs4956201	4	109527782	A	C	A	C	-0.2406	-0.0158	0.0474	0.0425	3.89e-07	0.6852	4:109527782	0.0686	RPL34-AS1	0.000743784	6.17131
MIP1b, macrophage inflammatory protein-1b	rs6816769	4	122216017	T	C	T	C	-0.1348	-0.0107	0.0294	0.0276	4.57e-06	0.6985	4:122216017	0.9175	RP11-170N16.1	0.000606956	5.03533
MIP1b, macrophage inflammatory protein-1b	rs73155039	7	136207654	A	G	A	G	0.8316	0.0389	0.1757	0.157	2.22e-06	0.7827	7:136207654	0.9841	AC009541.1	0.000646755	5.36572
MIP1b, macrophage inflammatory protein-1b	rs78422482	4	19970150	A	G	A	G	0.2425	0.0141	0.051	0.0448	2.02e-06	0.7337	4:19970150	0.0209	MTCO3P44	0.000652732	5.41534
PDGFbb, platelet-derived growth factor BB	rs13005050	2	52705571	T	C	T	C	-0.1432	0.0026	0.031	0.0235	3.76e-06	0.9125	2:52705571	0.1123	AC139712.1	0.000616071	5.11099	0.00533162	44.234
PDGFbb, platelet-derived growth factor BB	rs138868497	11	86508546	T	C	T	C	1.6387	-0.0543	0.3324	0.1343	8.2e-07	0.5851	11:86508546	0.0139	PRSS23	0.000701629	5.82129
PDGFbb, platelet-derived growth factor BB	rs151226594	11	64256137	T	G	T	G	-0.3671	-0.041	0.0768	0.054	1.75e-06	0.4352	11:64256137	0.0159	AP005273.1	0.000659622	5.47254
PDGFbb, platelet-derived growth factor BB	rs2976950	8	8249082	A	G	A	G	0.0963	-0.0222	0.0195	0.0167	7.99e-07	0.1835	8:8249082	0.4036	PRAG1	0.000704066	5.84152
PDGFbb, platelet-derived growth factor BB	rs4956201	4	109527782	A	C	A	C	-0.2406	0.021	0.0474	0.0424	3.89e-07	0.6164	4:109527782	0.0686	RPL34-AS1	0.000743784	6.17131
PDGFbb, platelet-derived growth factor BB	rs6816769	4	122216017	T	C	T	C	-0.1348	-0.0131	0.0294	0.0276	4.57e-06	0.6324	4:122216017	0.9175	RP11-170N16.1	0.000606956	5.03533
PDGFbb, platelet-derived growth factor BB	rs73155039	7	136207654	A	G	A	G	0.8316	0.0446	0.1757	0.1372	2.22e-06	0.7211	7:136207654	0.9841	AC009541.1	0.000646755	5.36572
PDGFbb, platelet-derived growth factor BB	rs78422482	4	19970150	A	G	A	G	0.2425	0.1089	0.051	0.0449	2.02e-06	0.01442	4:19970150	0.0209	MTCO3P44	0.000652732	5.41534
RANTES, regulated on Activation, Normal T Cell Expressed and Secreted	rs13005050	2	52705571	T	C	T	C	-0.1432	-0.0762	0.031	0.0369	3.76e-06	0.04295	2:52705571	0.1123	AC139712.1	0.000616071	5.11099	0.00533162	44.234
RANTES, regulated on Activation, Normal T Cell Expressed and Secreted	rs138868497	11	86508546	T	C	T	C	1.6387	0.0886	0.3324	0.1365	8.2e-07	0.4985	11:86508546	0.0139	PRSS23	0.000701629	5.82129
RANTES, regulated on Activation, Normal T Cell Expressed and Secreted	rs151226594	11	64256137	T	G	T	G	-0.3671	-0.0653	0.0768	0.0882	1.75e-06	0.418	11:64256137	0.0159	AP005273.1	0.000659622	5.47254
RANTES, regulated on Activation, Normal T Cell Expressed and Secreted	rs2976950	8	8249082	A	G	A	G	0.0963	-0.0191	0.0195	0.0261	7.99e-07	0.4642	8:8249082	0.4036	PRAG1	0.000704066	5.84152
RANTES, regulated on Activation, Normal T Cell Expressed and Secreted	rs4956201	4	109527782	A	C	A	C	-0.2406	0.0153	0.0474	0.0684	3.89e-07	0.8233	4:109527782	0.0686	RPL34-AS1	0.000743784	6.17131
RANTES, regulated on Activation, Normal T Cell Expressed and Secreted	rs6816769	4	122216017	T	C	T	C	-0.1348	-0.0455	0.0294	0.0418	4.57e-06	0.2764	4:122216017	0.9175	RP11-170N16.1	0.000606956	5.03533
RANTES, regulated on Activation, Normal T Cell Expressed and Secreted	rs73155039	7	136207654	A	G	A	G	0.8316	0.1241	0.1757	0.2168	2.22e-06	0.575	7:136207654	0.9841	AC009541.1	0.000646755	5.36572
RANTES, regulated on Activation, Normal T Cell Expressed and Secreted	rs78422482	4	19970150	A	G	A	G	0.2425	0.0984	0.051	0.0658	2.02e-06	0.1493	4:19970150	0.0209	MTCO3P44	0.000652732	5.41534
SCF, stem cell factor	rs13005050	2	52705571	T	C	T	C	-0.1432	-0.004	0.031	0.0234	3.76e-06	0.8713	2:52705571	0.1123	AC139712.1	0.000616071	5.11099	0.00533162	44.234
SCF, stem cell factor	rs138868497	11	86508546	T	C	T	C	1.6387	0.0441	0.3324	0.1333	8.2e-07	0.5795	11:86508546	0.0139	PRSS23	0.000701629	5.82129
SCF, stem cell factor	rs151226594	11	64256137	T	G	T	G	-0.3671	0.0378	0.0768	0.0538	1.75e-06	0.475	11:64256137	0.0159	AP005273.1	0.000659622	5.47254
SCF, stem cell factor	rs2976950	8	8249082	A	G	A	G	0.0963	-0.0109	0.0195	0.0166	7.99e-07	0.5103	8:8249082	0.4036	PRAG1	0.000704066	5.84152
SCF, stem cell factor	rs4956201	4	109527782	A	C	A	C	-0.2406	-0.0276	0.0474	0.0422	3.89e-07	0.4757	4:109527782	0.0686	RPL34-AS1	0.000743784	6.17131
SCF, stem cell factor	rs6816769	4	122216017	T	C	T	C	-0.1348	0.0054	0.0294	0.0275	4.57e-06	0.8382	4:122216017	0.9175	RP11-170N16.1	0.000606956	5.03533
SCF, stem cell factor	rs73155039	7	136207654	A	G	A	G	0.8316	0.1207	0.1757	0.1585	2.22e-06	0.4465	7:136207654	0.9841	AC009541.1	0.000646755	5.36572
SCF, stem cell factor	rs78422482	4	19970150	A	G	A	G	0.2425	-0.1051	0.051	0.0446	2.02e-06	0.01903	4:19970150	0.0209	MTCO3P44	0.000652732	5.41534
SCGFb, stem cell growth factor beta	rs13005050	2	52705571	T	C	T	C	-0.1432	-0.0242	0.031	0.0356	3.76e-06	0.507	2:52705571	0.1123	AC139712.1	0.000616071	5.11099	0.00533162	44.234
SCGFb, stem cell growth factor beta	rs138868497	11	86508546	T	C	T	C	1.6387	0.1875	0.3324	0.1339	8.2e-07	0.1428	11:86508546	0.0139	PRSS23	0.000701629	5.82129
SCGFb, stem cell growth factor beta	rs151226594	11	64256137	T	G	T	G	-0.3671	0.096	0.0768	0.0851	1.75e-06	0.3019	11:64256137	0.0159	AP005273.1	0.000659622	5.47254
SCGFb, stem cell growth factor beta	rs2976950	8	8249082	A	G	A	G	0.0963	0.0101	0.0195	0.025	7.99e-07	0.6863	8:8249082	0.4036	PRAG1	0.000704066	5.84152
SCGFb, stem cell growth factor beta	rs4956201	4	109527782	A	C	A	C	-0.2406	0.0738	0.0474	0.0662	3.89e-07	0.2693	4:109527782	0.0686	RPL34-AS1	0.000743784	6.17131
SCGFb, stem cell growth factor beta	rs6816769	4	122216017	T	C	T	C	-0.1348	-0.0454	0.0294	0.0406	4.57e-06	0.2634	4:122216017	0.9175	RP11-170N16.1	0.000606956	5.03533
SCGFb, stem cell growth factor beta	rs73155039	7	136207654	A	G	A	G	0.8316	-0.1991	0.1757	0.2051	2.22e-06	0.3367	7:136207654	0.9841	AC009541.1	0.000646755	5.36572
SCGFb, stem cell growth factor beta	rs78422482	4	19970150	A	G	A	G	0.2425	-0.001	0.051	0.0635	2.02e-06	0.9702	4:19970150	0.0209	MTCO3P44	0.000652732	5.41534
SDF1a, stromal cell-derived factor-1 alpha	rs13005050	2	52705571	T	C	T	C	-0.1432	-0.0131	0.031	0.0242	3.76e-06	0.4916	2:52705571	0.1123	AC139712.1	0.000616071	5.11099	0.00533162	44.234
SDF1a, stromal cell-derived factor-1 alpha	rs138868497	11	86508546	T	C	T	C	1.6387	-0.1596	0.3324	0.1103	8.2e-07	0.208	11:86508546	0.0139	PRSS23	0.000701629	5.82129
SDF1a, stromal cell-derived factor-1 alpha	rs151226594	11	64256137	T	G	T	G	-0.3671	-0.0075	0.0768	0.056	1.75e-06	0.7181	11:64256137	0.0159	AP005273.1	0.000659622	5.47254
SDF1a, stromal cell-derived factor-1 alpha	rs2976950	8	8249082	A	G	A	G	0.0963	-0.009	0.0195	0.0172	7.99e-07	0.3015	8:8249082	0.4036	PRAG1	0.000704066	5.84152
SDF1a, stromal cell-derived factor-1 alpha	rs4956201	4	109527782	A	C	A	C	-0.2406	-0.0097	0.0474	0.0434	3.89e-07	0.7647	4:109527782	0.0686	RPL34-AS1	0.000743784	6.17131
SDF1a, stromal cell-derived factor-1 alpha	rs6816769	4	122216017	T	C	T	C	-0.1348	0.0188	0.0294	0.0286	4.57e-06	0.834	4:122216017	0.9175	RP11-170N16.1	0.000606956	5.03533
SDF1a, stromal cell-derived factor-1 alpha	rs73155039	7	136207654	A	G	A	G	0.8316	0.1386	0.1757	0.1447	2.22e-06	0.1677	7:136207654	0.9841	AC009541.1	0.000646755	5.36572
SDF1a, stromal cell-derived factor-1 alpha	rs78422482	4	19970150	A	G	A	G	0.2425	0.0061	0.051	0.0463	2.02e-06	0.204	4:19970150	0.0209	MTCO3P44	0.000652732	5.41534
TNFa, tumour necrosis factor alpha	rs13005050	2	52705571	T	C	T	C	-0.1432	-0.033	0.031	0.0367	3.76e-06	0.3678	2:52705571	0.1123	AC139712.1	0.000616071	5.11099	0.00533162	44.234
TNFa, tumour necrosis factor alpha	rs138868497	11	86508546	T	C	T	C	1.6387	-0.0781	0.3324	0.1366	8.2e-07	0.5431	11:86508546	0.0139	PRSS23	0.000701629	5.82129
TNFa, tumour necrosis factor alpha	rs151226594	11	64256137	T	G	T	G	-0.3671	0.0053	0.0768	0.0893	1.75e-06	0.9601	11:64256137	0.0159	AP005273.1	0.000659622	5.47254
TNFa, tumour necrosis factor alpha	rs2976950	8	8249082	A	G	A	G	0.0963	0.0163	0.0195	0.0258	7.99e-07	0.5262	8:8249082	0.4036	PRAG1	0.000704066	5.84152
TNFa, tumour necrosis factor alpha	rs4956201	4	109527782	A	C	A	C	-0.2406	0.1495	0.0474	0.0681	3.89e-07	0.0278	4:109527782	0.0686	RPL34-AS1	0.000743784	6.17131
TNFa, tumour necrosis factor alpha	rs6816769	4	122216017	T	C	T	C	-0.1348	-0.0173	0.0294	0.042	4.57e-06	0.6732	4:122216017	0.9175	RP11-170N16.1	0.000606956	5.03533
TNFa, tumour necrosis factor alpha	rs73155039	7	136207654	A	G	A	G	0.8316	0.2711	0.1757	0.2177	2.22e-06	0.2122	7:136207654	0.9841	AC009541.1	0.000646755	5.36572
TNFa, tumour necrosis factor alpha	rs78422482	4	19970150	A	G	A	G	0.2425	-0.047	0.051	0.0656	2.02e-06	0.4682	4:19970150	0.0209	MTCO3P44	0.000652732	5.41534
TNFb, tumour necrosis factor beta	rs13005050	2	52705571	T	C	T	C	-0.1432	-0.0762	0.031	0.0548	3.76e-06	0.1643	2:52705571	0.1123	AC139712.1	0.000616071	5.11099	0.00257983	21.4032
TNFb, tumour necrosis factor beta	rs2976950	8	8249082	A	G	A	G	0.0963	0.0471	0.0195	0.0385	7.99e-07	0.2202	8:8249082	0.4036	PRAG1	0.000704066	5.84152
TNFb, tumour necrosis factor beta	rs6816769	4	122216017	T	C	T	C	-0.1348	0.0107	0.0294	0.0631	4.57e-06	0.8783	4:122216017	0.9175	RP11-170N16.1	0.000606956	5.03533
TNFb, tumour necrosis factor beta	rs115349882(rs78422482)	4	19946416	A	G	A	G	0.2425	-0.1916	0.051	0.1324	2.02e-06	0.1517	4:19946416	0.9901(0.0209)	MTCO3P44(MTCO3P44)	0.000652732	5.41534
TRAIL, TNF-related apoptosis-inducing ligand	rs13005050	2	52705571	T	C	T	C	-0.1432	-0.017	0.031	0.0235	3.76e-06	0.4707	2:52705571	0.1123	AC139712.1	0.000616071	5.11099	0.00533162	44.234
TRAIL, TNF-related apoptosis-inducing ligand	rs138868497	11	86508546	T	C	T	C	1.6387	-0.0641	0.3324	0.0982	8.2e-07	0.5715	11:86508546	0.0139	PRSS23	0.000701629	5.82129
TRAIL, TNF-related apoptosis-inducing ligand	rs151226594	11	64256137	T	G	T	G	-0.3671	-0.0774	0.0768	0.0541	1.75e-06	0.1362	11:64256137	0.0159	AP005273.1	0.000659622	5.47254
TRAIL, TNF-related apoptosis-inducing ligand	rs2976950	8	8249082	A	G	A	G	0.0963	-0.0066	0.0195	0.0167	7.99e-07	0.6903	8:8249082	0.4036	PRAG1	0.000704066	5.84152
TRAIL, TNF-related apoptosis-inducing ligand	rs4956201	4	109527782	A	C	A	C	-0.2406	-0.0128	0.0474	0.0421	3.89e-07	0.7464	4:109527782	0.0686	RPL34-AS1	0.000743784	6.17131
TRAIL, TNF-related apoptosis-inducing ligand	rs6816769	4	122216017	T	C	T	C	-0.1348	0.0125	0.0294	0.0276	4.57e-06	0.6461	4:122216017	0.9175	RP11-170N16.1	0.000606956	5.03533
TRAIL, TNF-related apoptosis-inducing ligand	rs73155039	7	136207654	A	G	A	G	0.8316	0.3145	0.1757	0.14	2.22e-06	0.02339	7:136207654	0.9841	AC009541.1	0.000646755	5.36572
TRAIL, TNF-related apoptosis-inducing ligand	rs78422482	4	19970150	A	G	A	G	0.2425	-0.0801	0.051	0.045	2.02e-06	0.07732	4:19970150	0.0209	MTCO3P44	0.000652732	5.41534
VEGF, vascular endothelial growth factor	rs13005050	2	52705571	T	C	T	C	-0.1432	-0.02	0.031	0.0253	3.76e-06	0.4372	2:52705571	0.1123	AC139712.1	0.000616071	5.11099	0.00468486	38.8683
VEGF, vascular endothelial growth factor	rs138868497	11	86508546	T	C	T	C	1.6387	-0.1357	0.3324	0.1061	8.2e-07	0.1649	11:86508546	0.0139	PRSS23	0.000701629	5.82129
VEGF, vascular endothelial growth factor	rs151226594	11	64256137	T	G	T	G	-0.3671	-0.0068	0.0768	0.0591	1.75e-06	0.9227	11:64256137	0.0159	AP005273.1	0.000659622	5.47254
VEGF, vascular endothelial growth factor	rs2976950	8	8249082	A	G	A	G	0.0963	0	0.0195	0.018	7.99e-07	0.9986	8:8249082	0.4036	PRAG1	0.000704066	5.84152
VEGF, vascular endothelial growth factor	rs4956201	4	109527782	A	C	A	C	-0.2406	0.0038	0.0474	0.0461	3.89e-07	0.9285	4:109527782	0.0686	RPL34-AS1	0.000743784	6.17131
VEGF, vascular endothelial growth factor	rs6816769	4	122216017	T	C	T	C	-0.1348	-0.0392	0.0294	0.0297	4.57e-06	0.1906	4:122216017	0.9175	RP11-170N16.1	0.000606956	5.03533
VEGF, vascular endothelial growth factor	rs78422482	4	19970150	A	G	A	G	0.2425	-0.081	0.051	0.0479	2.02e-06	0.09565	4:19970150	0.0209	MTCO3P44	0.000652732	5.41534
NOTE:
* SNPs associated with confounders
** Results after using proxy SNP

## Sheet: Table S4
Table S4 Association of the SNPs used as instruments with confounders in PhenoScanner (P<5x10-8, accessed on 2022/05/10)
Cytokines/Periodontitis	rsID	Effect Allele	Other Allele	Beta	SE	P_value	Trait	Study	PMID	Ancestry	Year	N
bNGF, beta nerve growth factor	rs9436119	A	G	-0.01783	0.00244	2.74e-13	Morning or evening person	Neale B	UKBB	European	2017	301143
bNGF, beta nerve growth factor	rs9436119	A	G	0.02154	0.00372	7.02e-09	Platelet count	Astle W	27863252	European	2016	173480
bNGF, beta nerve growth factor	rs9436119	A	G	0.02283	0.003732	9.5e-10	Plateletcrit	Astle W	27863252	European	2016	173480
bNGF, beta nerve growth factor	rs71641308	C	T	-0.03914	0.004494	3.03e-18	Arm fat mass left	Neale B	UKBB	European	2017	331164
bNGF, beta nerve growth factor	rs71641308	C	T	-0.039	0.004493	3.93e-18	Arm fat mass right	Neale B	UKBB	European	2017	331226
bNGF, beta nerve growth factor	rs71641308	C	T	-0.02106	0.003471	1.3e-09	Arm fat percentage left	Neale B	UKBB	European	2017	331198
bNGF, beta nerve growth factor	rs71641308	C	T	-0.02172	0.003487	4.75e-10	Arm fat percentage right	Neale B	UKBB	European	2017	331249
bNGF, beta nerve growth factor	rs71641308	C	T	-0.03072	0.002915	5.73e-26	Arm fat-free mass left	Neale B	UKBB	European	2017	331159
bNGF, beta nerve growth factor	rs71641308	C	T	-0.02921	0.002857	1.55e-24	Arm fat-free mass right	Neale B	UKBB	European	2017	331221
bNGF, beta nerve growth factor	rs71641308	C	T	-0.03094	0.002904	1.68e-26	Arm predicted mass left	Neale B	UKBB	European	2017	331146
bNGF, beta nerve growth factor	rs71641308	C	T	-0.0294	0.002847	5.44e-25	Arm predicted mass right	Neale B	UKBB	European	2017	331216
bNGF, beta nerve growth factor	rs71641308	C	T	-0.0363	0.00304	7.24e-33	Basal metabolic rate	Neale B	UKBB	European	2017	331307
bNGF, beta nerve growth factor	rs71641308	C	T	-0.03328	0.004534	2.14e-13	Body mass index	Neale B	UKBB	European	2017	336107
bNGF, beta nerve growth factor	rs71641308	C	T	-0.02366	0.003129	3.98e-14	Comparative height size at age 10	Neale B	UKBB	European	2017	332021
bNGF, beta nerve growth factor	rs71641308	C	T	-0.0251	0.004345	7.61e-09	Creatinine in urine	Neale B	UKBB	European	2017	327525
bNGF, beta nerve growth factor	rs71641308	C	T	-0.0308	0.003257	3.19e-21	Height	Neale B	UKBB	European	2017	336474
bNGF, beta nerve growth factor	rs71641308	C	T	-0.04021	0.004539	8.06e-19	Hip circumference	Neale B	UKBB	European	2017	336601
bNGF, beta nerve growth factor	rs71641308	C	T	0.03018	0.004181	5.3e-13	Impedance of leg left	Neale B	UKBB	European	2017	331296
bNGF, beta nerve growth factor	rs71641308	C	T	0.03046	0.004149	2.11e-13	Impedance of leg right	Neale B	UKBB	European	2017	331301
bNGF, beta nerve growth factor	rs71641308	C	T	0.02284	0.003496	6.43e-11	Impedance of whole body	Neale B	UKBB	European	2017	331284
bNGF, beta nerve growth factor	rs71641308	C	T	-0.0294	0.003624	5.01e-16	Leg fat mass left	Neale B	UKBB	European	2017	331275
bNGF, beta nerve growth factor	rs71641308	C	T	-0.02929	0.003666	1.36e-15	Leg fat mass right	Neale B	UKBB	European	2017	331293
bNGF, beta nerve growth factor	rs71641308	C	T	-0.03593	0.003019	1.2e-32	Leg fat-free mass left	Neale B	UKBB	European	2017	331258
bNGF, beta nerve growth factor	rs71641308	C	T	-0.03553	0.003018	5.51e-32	Leg fat-free mass right	Neale B	UKBB	European	2017	331285
bNGF, beta nerve growth factor	rs71641308	C	T	-0.03539	0.002999	3.9e-32	Leg predicted mass left	Neale B	UKBB	European	2017	331253
bNGF, beta nerve growth factor	rs71641308	C	T	-0.03533	0.002998	4.89e-32	Leg predicted mass right	Neale B	UKBB	European	2017	331285
bNGF, beta nerve growth factor	rs71641308	C	T	-0.02776	0.003543	4.76e-15	Sitting height	Neale B	UKBB	European	2017	336172
bNGF, beta nerve growth factor	rs71641308	C	T	-0.03916	0.004617	2.2e-17	Trunk fat mass	Neale B	UKBB	European	2017	331093
bNGF, beta nerve growth factor	rs71641308	C	T	-0.02388	0.004215	1.47e-08	Trunk fat percentage	Neale B	UKBB	European	2017	331113
bNGF, beta nerve growth factor	rs71641308	C	T	-0.03198	0.002888	1.72e-28	Trunk fat-free mass	Neale B	UKBB	European	2017	331030
bNGF, beta nerve growth factor	rs71641308	C	T	-0.03181	0.002879	2.2e-28	Trunk predicted mass	Neale B	UKBB	European	2017	330995
bNGF, beta nerve growth factor	rs71641308	C	T	-0.02885	0.00406	1.2e-12	Waist circumference	Neale B	UKBB	European	2017	336639
bNGF, beta nerve growth factor	rs71641308	C	T	-0.04531	0.004004	1.13e-29	Weight	Neale B	UKBB	European	2017	336227
bNGF, beta nerve growth factor	rs71641308	C	T	-0.03801	0.004474	1.97e-17	Whole body fat mass	Neale B	UKBB	European	2017	330762
bNGF, beta nerve growth factor	rs71641308	C	T	-0.03397	0.002899	1.08e-31	Whole body fat-free mass	Neale B	UKBB	European	2017	331291
bNGF, beta nerve growth factor	rs71641308	C	T	-0.03373	0.002904	3.42e-31	Whole body water mass	Neale B	UKBB	European	2017	331315
bNGF, beta nerve growth factor	rs67476890	C	T	-0.03042	0.005493	3.05e-08	High light scatter percentage of red cells	Astle W	27863252	European	2016	173480
bNGF, beta nerve growth factor	rs67476890	C	T	-0.03025	0.005437	2.65e-08	Immature fraction of reticulocytes	Astle W	27863252	European	2016	173480
bNGF, beta nerve growth factor	rs28637706	G	T	0.1589	0.02601	1e-09	beta nerve growth factor levels	Ahola-Olli A	27989323	European	2017	NA
CTACK, cutaneous T-cell attracting chemokine	rs3766110	A	C	0.002261	0.0004044	2.24e-08	Self-reported deep venous thrombosis	Neale B	UKBB	European	2017	337159
CTACK, cutaneous T-cell attracting chemokine	rs2731674	T	G	0.01188	0.001906	4.49e-10	Comparative height size at age 10	Neale B	UKBB	European	2017	332021
CTACK, cutaneous T-cell attracting chemokine	rs2731674	T	G	0.01325	0.002267	5.03e-09	Forced vital capacity	Neale B	UKBB	European	2017	307638
CTACK, cutaneous T-cell attracting chemokine	rs2731674	T	G	0.01462	0.002489	4.22e-09	Forced vital capacity, best measure	Neale B	UKBB	European	2017	255492
CTACK, cutaneous T-cell attracting chemokine	rs2731674	T	G	0.01773	0.001984	3.95e-19	Height	Neale B	UKBB	European	2017	336474
CTACK, cutaneous T-cell attracting chemokine	rs2731674	T	G	0.009889	0.001759	1.88e-08	Trunk fat-free mass	Neale B	UKBB	European	2017	331030
CTACK, cutaneous T-cell attracting chemokine	rs2731674	T	G	0.009933	0.001753	1.46e-08	Trunk predicted mass	Neale B	UKBB	European	2017	330995
CTACK, cutaneous T-cell attracting chemokine	rs2070074	A	G	-0.4467	0.03768	2e-32	CTACK levels	Ahola-Olli A	27989323	European	2017	NA
Eotaxin	rs12075	A	G	0.03469	0.003533	9.14e-23	Basophil count	Astle W	27863252	European	2016	173480
Eotaxin	rs12075	A	G	0.02609	0.003537	1.62e-13	Basophil percentage of granulocytes	Astle W	27863252	European	2016	173480
Eotaxin	rs12075	A	G	0.02609	0.00355	2e-13	Basophil percentage of granulocytes	Astle W	27863252	European	2016	NA
Eotaxin	rs12075	A	G	0.02827	0.003506	7.43e-16	Basophil percentage of white cells	Astle W	27863252	European	2016	173480
Eotaxin	rs12075	A	G	0.02827	0.003503	7e-16	Basophil percentage of white cells	Astle W	27863252	European	2016	NA
Eotaxin	rs12075	A	G	NA	NA	4e-51	Chemokine ccl2	Naitza S	22291609	European	2012	NA
Eotaxin	rs12075	A	G	NA	NA	1.3e-29	Duffy system Fya antigen	Ekstrom	22611595	European	2012	2203
Eotaxin	rs12075	A	G	-0.1671	0.01561	1e-26	Eotaxin levels	Ahola-Olli A	27989323	European	2017	NA
Eotaxin	rs12075	A	G	NA	NA	1.31e-21	Fasting serum MCP 1 pgmL in children	Comuzzie AG	23251661	Hispanic	2012	815
Eotaxin	rs12075	A	G	-0.3751	0.02385	1e-55	Growth regulated protein alpha levels	Ahola-Olli A	27989323	European	2017	NA
Eotaxin	rs12075	A	G	NA	NA	4e-51	Inflammatory biomarkers	Naitza S	22291609	European	2012	NA
Eotaxin	rs12075	A	G	NA	NA	5e-24	Leukocyte count	Crosslin DR	22037903	Mixed	2011	NA
Eotaxin	rs12075	A	G	NA	NA	7.43e-102	Monocyte chemoattractant protein 1	Naitza S	22291609	European	2012	4694
Eotaxin	rs12075	A	G	NA	NA	1e-21	Monocyte chemoattractant protein 1	Voruganti VS	23017229	Hispanic	2012	NA
Eotaxin	rs12075	A	G	NA	NA	1.3e-21	Monocyte chemoattractant protein 1 in obese children	Voruganti VS	23017229	Hispanic	2012	815
Eotaxin	rs12075	A	G	-0.2185	0.01557	1e-44	Monocyte chemoattractant protein 1 levels	Ahola-Olli A	27989323	European	2017	NA
Eotaxin	rs12075	A	G	0.03344	0.003605	1.77e-20	Monocyte count	Astle W	27863252	European	2016	173480
Eotaxin	rs12075	A	G	NA	NA	1.14e-09	Monocyte count	Reiner AP	21738479	Mixed	2011	16388
Eotaxin	rs12075	A	G	0.03344	0.00361	2e-20	Monocyte count	Astle W	27863252	European	2016	NA
Eotaxin	rs12075	A	G	0.0202	0.003596	1.93e-08	Monocyte percentage of white cells	Astle W	27863252	European	2016	173480
Eotaxin	rs12075	A	G	0.022	0.003634	1.42e-09	Myeloid white cell count	Astle W	27863252	European	2016	173480
Eotaxin	rs12075	A	G	0.022	0.0036	1e-09	Myeloid white cell count	Astle W	27863252	European	2016	NA
Eotaxin	rs12075	A	G	0.1	0.01044	1e-21	Obesity related traits	Comuzzie AG	23251661	Hispanic	2012	NA
Eotaxin	rs12075	A	G	0.0203	0.003618	2.01e-08	White blood cell count	Astle W	27863252	European	2016	173480
Eotaxin	rs12075	A	G	NA	NA	4.92e-24	White blood cell count	Crosslin DR	22037903	Mixed	2011	27846
Eotaxin	rs12075	A	G	-1.27	0.1256	5e-24	White blood cell count	Crosslin DR	22037903	Mixed	2011	NA
Eotaxin	rs12075	A	G	0.03469	0.003532	9e-23	White blood cell count basophil	Astle W	27863252	European	2016	NA
Eotaxin	rs2228467	C	T	0.5514	0.08349	4e-11	Blood protein levels	Suhre K	28240269	European	2017	NA
Eotaxin	rs2228467	C	T	NA	NA	4e-18	Cerebrospinal fluid levels of Alzheimers disease related proteins	Kauwe JS	25340798	Unspecified	2014	NA
Eotaxin	rs2228467	C	T	0.06971	0.007408	4.94e-21	Eosinophil count	Astle W	27863252	European	2016	173480
Eotaxin	rs2228467	C	T	0.06971	0.007409	5e-21	Eosinophil counts	Astle W	27863252	European	2016	NA
Eotaxin	rs2228467	C	T	0.05538	0.007434	9.3e-14	Eosinophil percentage of granulocytes	Astle W	27863252	European	2016	173480
Eotaxin	rs2228467	C	T	0.05538	0.007429	9e-14	Eosinophil percentage of granulocytes	Astle W	27863252	European	2016	NA
Eotaxin	rs2228467	C	T	0.0552	0.007403	8.82e-14	Eosinophil percentage of white cells	Astle W	27863252	European	2016	173480
Eotaxin	rs2228467	C	T	0.0552	0.007405	9e-14	Eosinophil percentage of white cells	Astle W	27863252	European	2016	NA
Eotaxin	rs2228467	C	T	0.4163	0.0291	2e-46	Eotaxin levels	Ahola-Olli A	27989323	European	2017	NA
Eotaxin	rs2228467	C	T	-0.1271	0.00742	9.96e-66	Granulocyte percentage of myeloid white cells	Astle W	27863252	European	2016	173480
Eotaxin	rs2228467	C	T	0.1271	0.00742	1e-65	Granulocyte percentage of myeloid white cells	Astle W	27863252	European	2016	NA
Eotaxin	rs2228467	C	T	0.2637	0.02898	9e-20	Monocyte chemoattractant protein 1 levels	Ahola-Olli A	27989323	European	2017	NA
Eotaxin	rs2228467	C	T	0.1734	0.007416	6.99e-121	Monocyte count	Astle W	27863252	European	2016	173480
Eotaxin	rs2228467	C	T	NA	NA	2.39e-08	Monocyte count	Crosslin DR	23314186	Mixed	2013	11014
Eotaxin	rs2228467	C	T	0.1734	0.007416	7e-121	Monocyte count	Astle W	27863252	European	2016	NA
Eotaxin	rs2228467	C	T	0.1553	0.007401	1.06e-97	Monocyte percentage of white cells	Astle W	27863252	European	2016	173480
Eotaxin	rs2228467	C	T	0.1553	0.0074	1e-97	Monocyte percentage of white cells	Astle W	27863252	European	2016	NA
Eotaxin	rs2228467	C	T	0.05385	0.007481	6.09e-13	Myeloid white cell count	Astle W	27863252	European	2016	173480
Eotaxin	rs2228467	C	T	0.05385	0.007478	6e-13	Myeloid white cell count	Astle W	27863252	European	2016	NA
Eotaxin	rs2228467	C	T	-0.04929	0.007435	3.38e-11	Neutrophil percentage of granulocytes	Astle W	27863252	European	2016	173480
Eotaxin	rs2228467	C	T	0.04929	0.007416	3e-11	Neutrophil percentage of granulocytes	Astle W	27863252	European	2016	NA
Eotaxin	rs2228467	C	T	0.06697	0.007416	1.7e-19	Sum eosinophil basophil counts	Astle W	27863252	European	2016	173480
Eotaxin	rs2228467	C	T	0.06697	0.00743	2e-19	Sum eosinophil basophil counts	Astle W	27863252	European	2016	NA
Eotaxin	rs2228467	C	T	0.04845	0.007453	7.99e-11	White blood cell count	Astle W	27863252	European	2016	173480
Eotaxin	rs112347425	C	T	0.158	0.02749	9e-09	Eotaxin levels	Ahola-Olli A	27989323	European	2017	NA
Eotaxin	rs2024050	G	A	-0.06782	0.005836	3.26e-31	Eosinophil count	Astle W	27863252	European	2016	173480
Eotaxin	rs2024050	G	A	-0.06893	0.005854	5.28e-32	Eosinophil percentage of granulocytes	Astle W	27863252	European	2016	173480
Eotaxin	rs2024050	G	A	-0.07228	0.00583	2.67e-35	Eosinophil percentage of white cells	Astle W	27863252	European	2016	173480
Eotaxin	rs2024050	G	A	0.1728	0.03015	1e-08	Eotaxin levels	Ahola-Olli A	27989323	European	2017	NA
Eotaxin	rs2024050	G	A	0.06683	0.005855	3.53e-30	Neutrophil percentage of granulocytes	Astle W	27863252	European	2016	173480
Eotaxin	rs2024050	G	A	-0.06581	0.005843	2.02e-29	Sum eosinophil basophil counts	Astle W	27863252	European	2016	173480
FGFBasic, basicfibroblast growth factor	rs9907295	C	T	-0.03716	0.006139	1.42e-09	Reticulocyte count	Astle W	27863252	European	2016	173480
FGFBasic, basicfibroblast growth factor	rs9907295	C	T	-0.03974	0.006135	9.36e-11	Reticulocyte fraction of red cells	Astle W	27863252	European	2016	173480
FGFBasic, basicfibroblast growth factor	rs13412535	A	G	-0.02775	0.004338	1.59e-10	Mean platelet volume	Astle W	27863252	European	2016	173480
FGFBasic, basicfibroblast growth factor	rs13412535	A	G	0.02775	0.004362	2e-10	Mean platelet volume	Astle W	27863252	European	2016	NA
FGFBasic, basicfibroblast growth factor	rs13412535	A	G	-0.02775	0.004338	1.59e-10	Mean platelet volume	Astle W	27863252	European	2016	173480
FGFBasic, basicfibroblast growth factor	rs13412535	A	G	0.02775	0.004362	2e-10	Mean platelet volume	Astle W	27863252	European	2016	NA
FGFBasic, basicfibroblast growth factor	rs13412535	A	G	-0.3352	0.02137	2e-55	Platelet derived growth factor BB levels	Ahola-Olli A	27989323	European	2017	NA
FGFBasic, basicfibroblast growth factor	rs13412535	A	G	-0.3352	0.02137	2e-55	Platelet derived growth factor BB levels	Ahola-Olli A	27989323	European	2017	NA
GCSF, granulocyte colony-stimulating factor	rs76287671	C	T	0.05043	0.00458	3.43e-28	Granulocyte count	Astle W	27863252	European	2016	173480
GCSF, granulocyte colony-stimulating factor	rs76287671	C	T	0.03581	0.004555	3.8e-15	Granulocyte percentage of myeloid white cells	Astle W	27863252	European	2016	173480
GCSF, granulocyte colony-stimulating factor	rs76287671	C	T	-0.02999	0.004542	4.08e-11	Lymphocyte percentage of white cells	Astle W	27863252	European	2016	173480
GCSF, granulocyte colony-stimulating factor	rs76287671	C	T	-0.0299	0.004544	4.75e-11	Monocyte percentage of white cells	Astle W	27863252	European	2016	173480
GCSF, granulocyte colony-stimulating factor	rs76287671	C	T	0.04894	0.004592	1.6e-26	Myeloid white cell count	Astle W	27863252	European	2016	173480
GCSF, granulocyte colony-stimulating factor	rs76287671	C	T	0.05074	0.004569	1.2e-28	Neutrophil count	Astle W	27863252	European	2016	173480
GCSF, granulocyte colony-stimulating factor	rs76287671	C	T	0.03494	0.00455	1.59e-14	Neutrophil percentage of white cells	Astle W	27863252	European	2016	173480
GCSF, granulocyte colony-stimulating factor	rs76287671	C	T	0.05069	0.004577	1.67e-28	Sum basophil neutrophil counts	Astle W	27863252	European	2016	173480
GCSF, granulocyte colony-stimulating factor	rs76287671	C	T	0.05068	0.004573	1.51e-28	Sum neutrophil eosinophil counts	Astle W	27863252	European	2016	173480
GCSF, granulocyte colony-stimulating factor	rs76287671	C	T	0.04671	0.004574	1.77e-24	White blood cell count	Astle W	27863252	European	2016	173480
GROa, growth-regulated oncogene-a	rs508977	T	G	-0.3802	0.02806	8e-42	Growth regulated protein alpha levels	Ahola-Olli A	27989323	European	2017	NA
GROa, growth-regulated oncogene-a	rs118158560	A	G	0.003392	0.0003857	1.43e-18	Fibroblastic disorders	Neale B	UKBB	European	2017	337199
GROa, growth-regulated oncogene-a	rs118158560	A	G	0.0008339	0.0001395	2.28e-09	Self-reported dupuytrens contracture	Neale B	UKBB	European	2017	337159
HGF, hepatocyte growth factor	rs3748034	T	G	0.02833	0.005088	2.57e-08	Alcohol intake frequency	Neale B	UKBB	European	2017	336965
HGF, hepatocyte growth factor	rs3748034	T	G	-0.1495	0.0235	2e-10	Hepatocyte growth factor levels	Ahola-Olli A	27989323	European	2017	NA
HGF, hepatocyte growth factor	rs5745687	T	C	0.099	0.01108	4e-19	Endothelial growth factor levels	Lieb W	25552591	European	2014	NA
HGF, hepatocyte growth factor	rs5745687	T	C	-0.3072	0.04043	3e-14	Hepatocyte growth factor levels	Ahola-Olli A	27989323	European	2017	NA
IL1b, interleukin	rs9898641	C	T	-0.02151	0.003875	2.85e-08	Granulocyte count	Astle W	27863252	European	2016	173480
IL1b, interleukin	rs9898641	C	T	-0.03524	0.003857	6.35e-20	Monocyte count	Astle W	27863252	European	2016	173480
IL1b, interleukin	rs9898641	C	T	-0.02453	0.003885	2.72e-10	Myeloid white cell count	Astle W	27863252	European	2016	173480
IL1b, interleukin	rs9898641	C	T	0.03697	0.003882	1.66e-21	Platelet distribution width	Astle W	27863252	European	2016	173480
IL1b, interleukin	rs9898641	C	T	-0.02141	0.003869	3.14e-08	Sum neutrophil eosinophil counts	Astle W	27863252	European	2016	173480
IL1b, interleukin	rs9898641	C	T	-0.02624	0.00387	1.19e-11	White blood cell count	Astle W	27863252	European	2016	173480
IL2	rs7615304	A	G	-0.02233	0.00324	5.58e-12	Heel bone mineral density	Neale B	UKBB	European	2017	194398
IL2	rs7615304	A	G	-0.02579	0.004342	2.86e-09	Heel bone mineral density left	Neale B	UKBB	European	2017	106254
IL2	rs7615304	A	G	-0.02508	0.004313	6.04e-09	Heel bone mineral density right	Neale B	UKBB	European	2017	106251
IL2	rs170117	C	T	-0.03371	0.005345	2.84e-10	Granulocyte count	Astle W	27863252	European	2016	173480
IL2	rs170117	C	T	0.04528	0.005259	7.33e-18	Hematocrit	Astle W	27863252	European	2016	173480
IL2	rs170117	C	T	NA	NA	7.24e-11	Hematocrit Hct	van der Harst P	23222517	Mixed	2012	71861
IL2	rs170117	C	T	0.03576	0.005283	1.3e-11	Hemoglobin concentration	Astle W	27863252	European	2016	173480
IL2	rs170117	C	T	NA	NA	4.99e-09	Hemoglobin Hb	van der Harst P	23222517	Mixed	2012	71861
IL2	rs170117	C	T	-0.05328	0.005342	1.98e-23	High light scatter percentage of red cells	Astle W	27863252	European	2016	173480
IL2	rs170117	C	T	-0.0365	0.005342	8.4e-12	High light scatter reticulocyte count	Astle W	27863252	European	2016	173480
IL2	rs170117	C	T	-0.05773	0.00529	9.96e-28	Immature fraction of reticulocytes	Astle W	27863252	European	2016	173480
IL2	rs170117	C	T	-0.1166	0.00527	1.56e-108	Mean corpuscular hemoglobin	Astle W	27863252	European	2016	173480
IL2	rs170117	C	T	NA	NA	2.48e-18	Mean corpuscular hemoglobin concentration	van der Harst P	23222517	Mixed	2012	71861
IL2	rs170117	C	T	-0.1248	0.005255	9.72e-125	Mean corpuscular volume	Astle W	27863252	European	2016	173480
IL2	rs170117	C	T	NA	NA	4.31e-22	Mean corpuscular volume	van der Harst P	23222517	Mixed	2012	71861
IL2	rs170117	C	T	-0.03278	0.005357	9.39e-10	Myeloid white cell count	Astle W	27863252	European	2016	173480
IL2	rs170117	C	T	-0.03435	0.005332	1.17e-10	Neutrophil count	Astle W	27863252	European	2016	173480
IL2	rs170117	C	T	0.1123	0.005296	7.09e-100	Red blood cell count	Astle W	27863252	European	2016	173480
IL2	rs170117	C	T	NA	NA	1.33e-31	Red blood cell count RBC	van der Harst P	23222517	Mixed	2012	71861
IL2	rs170117	C	T	-0.03594	0.005348	1.81e-11	Reticulocyte fraction of red cells	Astle W	27863252	European	2016	173480
IL2	rs170117	C	T	-0.03438	0.00534	1.21e-10	Sum basophil neutrophil counts	Astle W	27863252	European	2016	173480
IL2	rs170117	C	T	-0.03383	0.005337	2.32e-10	Sum neutrophil eosinophil counts	Astle W	27863252	European	2016	173480
IL2ra	rs12722497	C	A	0.6279	0.04844	2e-38	Interleukin 2 receptor antagonist levels	Ahola-Olli A	27989323	European	2017	NA
IL5	rs7767396	A	G	-0.1515	0.02465	8e-10	Interleukin 5 levels	Ahola-Olli A	27989323	European	2017	NA
IL5	rs7767396	A	G	NA	NA	0	Serum vascular endothelial growth factor VEGF	Debette S	21757650	European	2011	3527
IL6	rs73273528	C	T	-0.009213	0.001366	1.62e-11	Cause of death: organ-limited amyloidosis	Neale B	UKBB	European	2017	7637
IL6	rs1333040	C	T	-0.00176	0.0002642	2.69e-11	Acute myocardial infarction	Neale B	UKBB	European	2017	337199
IL6	rs1333040	C	T	-0.001698	0.0002934	7.15e-09	Angina pectoris	Neale B	UKBB	European	2017	337199
IL6	rs1333040	C	T	-0.004564	0.0003905	1.49e-31	Chronic ischaemic heart disease	Neale B	UKBB	European	2017	337199
IL6	rs1333040	C	T	NA	NA	1.67e-12	Coronary artery calcification CAC	ODonnell CJ	22144573	European	2011	9961
IL6	rs1333040	C	T	NA	NA	1.64e-09	Coronary artery calcification CAC	van Setten J	23561647	European	2013	2620
IL6	rs1333040	C	T	NA	NA	8.47e-12	Coronary artery calcification CAC excluding previous myocardial infarction cases	ODonnell CJ	22144573	European	2011	9961
IL6	rs1333040	C	T	-0.1549	0.0172	2.44e-19	Coronary artery disease	C4D	21378988	Mixed	2011	30410
IL6	rs1333040	C	T	-0.1878	0.03243	6.99e-09	Coronary artery disease	CARDIoGRAM	21378990	European	2011	71852
IL6	rs1333040	C	T	-0.1575	0.01454	2.73e-27	Coronary artery disease	CARDIoGRAMplusC4D	23202125	Mixed	2013	194427
IL6	rs1333040	C	T	-0.1414	0.01969	6.94e-13	Coronary artery disease	CARDIoGRAMplusC4D	26343387	Mixed	2015	184305
IL6	rs1333040	C	T	NA	NA	2.73e-27	Coronary artery disease	CARDIoGRAMplusC4D	23202125	Mixed	2013	194427
IL6	rs1333040	C	T	-0.1274	0.0111	1.23e-30	Coronary artery disease	Howson JMM	28530674	European	2017	202786
IL6	rs1333040	C	T	-0.1304	0.0098	0	Coronary artery disease	Howson JMM	28530674	Mixed	2017	228618
IL6	rs1333040	C	T	-0.1242	0.01243	1.78e-23	Coronary artery disease	Nelson CP	28714975	Mixed	2017	148715
IL6	rs1333040	C	T	-0.1347	0.007044	1.6e-81	Coronary artery disease	van der Harst P	29212778	Mixed	2018	296525
IL6	rs1333040	C	T	-0.1332	0.0058	8.52e-118	Coronary artery disease	van der Harst P	29212778	Mixed	2018	547261
IL6	rs1333040	C	T	0.01646	0.002852	7.81e-09	Fathers age at death	Neale B	UKBB	European	2017	248726
IL6	rs1333040	C	T	NA	NA	4.88e-09	Glaucoma primary open angle glaucoma	Wiggs JL	22570617	European	2012	6633
IL6	rs1333040	C	T	-0.01224	0.00123	2.54e-23	Illnesses of father: heart disease	Neale B	UKBB	European	2017	298237
IL6	rs1333040	C	T	0.00799	0.001278	3.99e-10	Illnesses of father: none of the above, group 1	Neale B	UKBB	European	2017	294791
IL6	rs1333040	C	T	-0.006512	0.001014	1.38e-10	Illnesses of mother: heart disease	Neale B	UKBB	European	2017	311606
IL6	rs1333040	C	T	-0.004538	0.0008245	3.72e-08	Illnesses of siblings: heart disease	Neale B	UKBB	European	2017	261582
IL6	rs1333040	C	T	NA	NA	1.4e-10	Intracranial aneurysm	Bilguvar K	18997786	Mixed	2008	7856
IL6	rs1333040	C	T	NA	NA	1.5e-22	Intracranial aneurysm	Yasuno K	20364137	Mixed	2010	15295
IL6	rs1333040	C	T	-0.2546	0.03938	1e-10	Intracranial aneurysm	Bilguvar K	18997786	Mixed	2008	NA
IL6	rs1333040	C	T	-0.2776	0.0285	2e-22	Intracranial aneurysm	Yasuno K	20364137	Mixed	2010	NA
IL6	rs1333040	C	T	NA	NA	1e-10	Intracranial aneurysm	Bilguvar K	18997786	Mixed	2008	NA
IL6	rs1333040	C	T	NA	NA	2e-22	Intracranial aneurysm	Yasuno K	20364137	Mixed	2010	NA
IL6	rs1333040	C	T	NA	NA	2.28e-08	Lung cancer squamous cell carcinoma	Timofeeva MN	22899653	Mixed	2012	44385
IL6	rs1333040	C	T	-0.00913	0.001538	2.92e-09	Medication for cholesterol, blood pressure or diabetes: cholesterol lowering medication	Neale B	UKBB	European	2017	154702
IL6	rs1333040	C	T	-0.005548	0.0008559	9.09e-11	Medication for pain relief, constipation, heartburn: aspirin	Neale B	UKBB	European	2017	333581
IL6	rs1333040	C	T	-0.1246	0.02047	1.17e-09	Myocardial infarction	CARDIoGRAMplusC4D	26343387	Mixed	2015	167181
IL6	rs1333040	C	T	NA	NA	4.1e-15	Myocardial infarction	Helgadottir A	17478679	European	2007	8335
IL6	rs1333040	C	T	-0.004108	0.0004298	1.2e-21	Self-reported angina	Neale B	UKBB	European	2017	337159
IL6	rs1333040	C	T	-0.003163	0.0003677	7.8e-18	Self-reported heart attack or myocardial infarction	Neale B	UKBB	European	2017	337159
IL6	rs1333040	C	T	-0.005304	0.0008332	1.94e-10	Treatment with aspirin	Neale B	UKBB	European	2017	337159
IL6	rs1333040	C	T	-0.002416	0.0004216	1.01e-08	Treatment with atorvastatin	Neale B	UKBB	European	2017	337159
IL6	rs1333040	C	T	-0.004135	0.0004305	7.64e-22	Vascular or heart problems diagnosed by doctor: angina	Neale B	UKBB	European	2017	336683
IL6	rs1333040	C	T	-0.003156	0.0003695	1.33e-17	Vascular or heart problems diagnosed by doctor: heart attack	Neale B	UKBB	European	2017	336683
IL7	rs4320361	G	T	0.3245	0.02488	7e-39	Interleukin 7 levels	Ahola-Olli A	27989323	European	2017	NA
IL9	rs7232268	A	G	0.09738	0.009796	2.75e-23	Mean platelet volume	Astle W	27863252	European	2016	173480
IL9	rs7232268	A	G	0.09738	0.009796	2.75e-23	Mean platelet volume	Astle W	27863252	European	2016	173480
IL9	rs7232268	A	G	0.0638	0.009733	5.58e-11	Platelet distribution width	Astle W	27863252	European	2016	173480
IL9	rs7232268	A	G	0.0638	0.009733	5.58e-11	Platelet distribution width	Astle W	27863252	European	2016	173480
IL10	rs7088799	G	T	0.01488	0.002461	1.49e-09	Age completed full time education	Neale B	UKBB	European	2017	226899
IL10	rs7088799	G	T	-0.01214	0.002032	2.34e-09	Average weekly beer plus cider intake	Neale B	UKBB	European	2017	241447
IL10	rs7088799	G	T	-0.01392	0.002439	1.15e-08	Body mass index	Neale B	UKBB	European	2017	336107
IL10	rs7088799	G	T	-0.01604	0.002498	1.34e-10	Diastolic blood pressure	Neale B	UKBB	European	2017	317756
IL10	rs7088799	G	T	-0.03503	0.003643	6.87e-22	Granulocyte count	Astle W	27863252	European	2016	173480
IL10	rs7088799	G	T	-0.02562	0.003625	1.58e-12	Granulocyte percentage of myeloid white cells	Astle W	27863252	European	2016	173480
IL10	rs7088799	G	T	0.01292	0.001741	1.18e-13	Impedance of arm left	Neale B	UKBB	European	2017	331292
IL10	rs7088799	G	T	0.01342	0.001733	9.94e-15	Impedance of arm right	Neale B	UKBB	European	2017	331279
IL10	rs7088799	G	T	0.01109	0.00188	3.67e-09	Impedance of whole body	Neale B	UKBB	European	2017	331284
IL10	rs7088799	G	T	-0.1322	0.003665	5.14e-285	Mean platelet volume	Astle W	27863252	European	2016	173480
IL10	rs7088799	G	T	0.02105	0.003615	5.77e-09	Monocyte percentage of white cells	Astle W	27863252	European	2016	173480
IL10	rs7088799	G	T	-0.03397	0.003652	1.38e-20	Myeloid white cell count	Astle W	27863252	European	2016	173480
IL10	rs7088799	G	T	-0.03616	0.003633	2.47e-23	Neutrophil count	Astle W	27863252	European	2016	173480
IL10	rs7088799	G	T	-0.02388	0.00362	4.19e-11	Neutrophil percentage of white cells	Astle W	27863252	European	2016	173480
IL10	rs7088799	G	T	0.0768	0.003698	8.75e-96	Platelet count	Astle W	27863252	European	2016	173480
IL10	rs7088799	G	T	-0.0547	0.003645	6.55e-51	Platelet distribution width	Astle W	27863252	European	2016	173480
IL10	rs7088799	G	T	0.006394	0.001108	7.88e-09	Qualifications: A levels or as levels or equivalent	Neale B	UKBB	European	2017	334070
IL10	rs7088799	G	T	-0.007234	0.000937	1.16e-14	Qualifications: none	Neale B	UKBB	European	2017	334070
IL10	rs7088799	G	T	-0.0355	0.00364	1.77e-22	Sum basophil neutrophil counts	Astle W	27863252	European	2016	173480
IL10	rs7088799	G	T	-0.03567	0.003637	1.04e-22	Sum neutrophil eosinophil counts	Astle W	27863252	European	2016	173480
IL10	rs7088799	G	T	0.008633	0.001506	9.99e-09	Usual walking pace	Neale B	UKBB	European	2017	335349
IL10	rs7088799	G	T	-0.03342	0.003636	3.92e-20	White blood cell count	Astle W	27863252	European	2016	173480
IL10	rs7088799	G	T	0.014	0.003	9.4e-09	Years of educational attainment	SSGAC	27225129	European	2016	328917
IL10	rs7088799	G	T	0.022	0.004	5.79e-09	Years of educational attainment in males	SSGAC	27225129	European	2016	147474
IL10	rs282258	C	T	0.0992	0.01624	1e-09	Interleukin 10 levels	Ahola-Olli A	27989323	European	2017	NA
IL10	rs10457128	A	G	0.0112	0.001448	1.03e-14	Hair or balding pattern: pattern 4	Neale B	UKBB	European	2017	154988
IL10	rs10457128	A	G	-0.01492	0.001651	1.57e-19	Relative age of first facial hair	Neale B	UKBB	European	2017	151113
IL10	rs4349809	G	T	0.2853	0.0165	6e-67	Interleukin 10 levels	Ahola-Olli A	27989323	European	2017	NA
IL10	rs4349809	G	T	0.3777	0.01593	3e-124	Interleukin 12p70 levels	Ahola-Olli A	27989323	European	2017	NA
IL13	rs9472168	A	G	-0.4244	0.02479	1e-65	Interleukin 13 levels	Ahola-Olli A	27989323	European	2017	NA
IL16	rs4778636	A	G	NA	NA	4e-27	Blood protein levels	Suhre K	28240269	European	2017	NA
IL16	rs4778636	A	G	-0.7272	0.0631	1e-30	Interleukin 16 levels	Ahola-Olli A	27989323	European	2017	NA
IL16	rs4253283	C	T	0.002266	0.0003715	1.05e-09	Blood clot in the leg	Neale B	UKBB	European	2017	336782
IL16	rs4253283	C	T	0.146	0.02602	2e-08	Interleukin 16 levels	Ahola-Olli A	27989323	European	2017	NA
IL16	rs4253283	C	T	0.002234	0.0003674	1.19e-09	Self-reported deep venous thrombosis	Neale B	UKBB	European	2017	337159
IL16	rs1801020	G	A	NA	NA	1.24e-27	Activated Partial Thromboplastin Time	Houlihan LM	20303064	European	2010	1431
IL16	rs1801020	G	A	NA	NA	1.26e-87	Activated partial thromboplastin time	Tang W	22703881	European	2012	9240
IL16	rs1801020	G	A	NA	NA	1.55e-59	Activated partial thromboplastin time	Gaunt	23188048	European	2012	2544
IL16	rs1801020	G	A	-0.01204	0.001913	3.08e-10	Comparative height size at age 10	Neale B	UKBB	European	2017	332021
IL16	rs1801020	G	A	NA	NA	4.81e-88	Factor XII antigen	Williams FM	23381943	European	2013	2100
IL16	rs1801020	G	A	-0.01301	0.002275	1.09e-08	Forced vital capacity	Neale B	UKBB	European	2017	307638
IL16	rs1801020	G	A	-0.0143	0.002498	1.04e-08	Forced vital capacity, best measure	Neale B	UKBB	European	2017	255492
IL16	rs1801020	G	A	-0.01816	0.001991	7.35e-20	Height	Neale B	UKBB	European	2017	336474
IL16	rs1801020	G	A	0.1733	0.02787	5e-10	Interleukin 16 levels	Ahola-Olli A	27989323	European	2017	NA
IL16	rs1801020	G	A	-0.01027	0.001765	6.03e-09	Trunk fat-free mass	Neale B	UKBB	European	2017	331030
IL16	rs1801020	G	A	-0.01031	0.001759	4.7e-09	Trunk predicted mass	Neale B	UKBB	European	2017	330995
IL17	rs117556572	C	T	-0.01432	0.002606	4.06e-08	Cause of death: alcoholic cirrhosis of liver	Neale B	UKBB	European	2017	7637
IL17	rs1530455	C	T	0.108	0.01737	5e-10	Interleukin 17 levels	Ahola-Olli A	27989323	European	2017	NA
IL17	rs1530455	C	T	0.04211	0.003751	3.11e-29	Mean platelet volume	Astle W	27863252	European	2016	173480
IL17	rs1530455	C	T	-0.03895	0.003783	7.39e-25	Platelet count	Astle W	27863252	European	2016	173480
IL17	rs1530455	C	T	0.04323	0.003732	5.05e-31	Platelet distribution width	Astle W	27863252	European	2016	173480
IL17	rs1530455	C	T	-0.0227	0.003796	2.22e-09	Plateletcrit	Astle W	27863252	European	2016	173480
IL18	rs71478720	C	T	0.2669	0.0276	4e-22	Interleukin 18 levels	Ahola-Olli A	27989323	European	2017	NA
IL18	rs385076	C	T	0.2432	0.02496	2e-22	Interleukin 18 levels	Ahola-Olli A	27989323	European	2017	NA
IL18	rs17229943	A	C	-0.312	0.04653	2e-11	Interleukin 18 levels	Ahola-Olli A	27989323	European	2017	NA
IL18	rs78623212	C	T	-0.007275	0.001313	3.08e-08	Cause of death: appendix	Neale B	UKBB	European	2017	7637
IP, interferon-gamma-induced protein 10	rs113831257	A	G	-0.3592	0.06482	3e-08	Interferon gamma induced protein 10 levels	Ahola-Olli A	27989323	European	2017	NA
IP, interferon-gamma-induced protein 10	rs9450351	C	T	0.2768	0.0483	1e-08	Interferon gamma induced protein 10 levels	Ahola-Olli A	27989323	European	2017	NA
MCP1, monocyte chemotactic protein-1	rs2712431	A	C	-0.03712	0.003828	3.11e-22	Eosinophil count	Astle W	27863252	European	2016	173480
MCP1, monocyte chemotactic protein-1	rs2712431	A	C	-0.04635	0.00384	1.51e-33	Eosinophil percentage of granulocytes	Astle W	27863252	European	2016	173480
MCP1, monocyte chemotactic protein-1	rs2712431	A	C	-0.04568	0.003823	6.64e-33	Eosinophil percentage of white cells	Astle W	27863252	European	2016	173480
MCP1, monocyte chemotactic protein-1	rs2712431	A	C	0.02254	0.003855	5e-09	Granulocyte count	Astle W	27863252	European	2016	173480
MCP1, monocyte chemotactic protein-1	rs2712431	A	C	-0.05088	0.003832	3.22e-40	Granulocyte percentage of myeloid white cells	Astle W	27863252	European	2016	173480
MCP1, monocyte chemotactic protein-1	rs2712431	A	C	-0.03139	0.003823	2.24e-16	Lymphocyte percentage of white cells	Astle W	27863252	European	2016	173480
MCP1, monocyte chemotactic protein-1	rs2712431	A	C	0.07791	0.00383	5.47e-92	Monocyte count	Astle W	27863252	European	2016	173480
MCP1, monocyte chemotactic protein-1	rs2712431	A	C	0.06845	0.003822	9.51e-72	Monocyte percentage of white cells	Astle W	27863252	European	2016	173480
MCP1, monocyte chemotactic protein-1	rs2712431	A	C	0.03066	0.003864	2.12e-15	Myeloid white cell count	Astle W	27863252	European	2016	173480
MCP1, monocyte chemotactic protein-1	rs2712431	A	C	0.02646	0.003845	5.92e-12	Neutrophil count	Astle W	27863252	European	2016	173480
MCP1, monocyte chemotactic protein-1	rs2712431	A	C	0.04473	0.00384	2.4e-31	Neutrophil percentage of granulocytes	Astle W	27863252	European	2016	173480
MCP1, monocyte chemotactic protein-1	rs2712431	A	C	0.02615	0.003852	1.13e-11	Sum basophil neutrophil counts	Astle W	27863252	European	2016	173480
MCP1, monocyte chemotactic protein-1	rs2712431	A	C	-0.03422	0.003832	4.23e-19	Sum eosinophil basophil counts	Astle W	27863252	European	2016	173480
MCP1, monocyte chemotactic protein-1	rs2712431	A	C	0.02303	0.003849	2.18e-09	Sum neutrophil eosinophil counts	Astle W	27863252	European	2016	173480
MCP1, monocyte chemotactic protein-1	rs2712431	A	C	0.02413	0.003849	3.64e-10	White blood cell count	Astle W	27863252	European	2016	173480
MCP1, monocyte chemotactic protein-1	rs2288370	C	T	-0.026	0.003707	2.3e-12	Granulocyte percentage of myeloid white cells	Astle W	27863252	European	2016	173480
MCP1, monocyte chemotactic protein-1	rs2288370	C	T	0.03996	0.003704	3.92e-27	Monocyte count	Astle W	27863252	European	2016	173480
MCP1, monocyte chemotactic protein-1	rs2288370	C	T	0.0338	0.003696	5.9e-20	Monocyte percentage of white cells	Astle W	27863252	European	2016	173480
MCP1, monocyte chemotactic protein-1	rs2036297	A	G	0.02236	0.003676	1.19e-09	Basophil count	Astle W	27863252	European	2016	173480
MCP1, monocyte chemotactic protein-1	rs2036297	A	G	0.02071	0.003648	1.36e-08	Basophil percentage of white cells	Astle W	27863252	European	2016	173480
MCP1, monocyte chemotactic protein-1	rs2036297	A	G	0.0253	0.003753	1.57e-11	Granulocyte percentage of myeloid white cells	Astle W	27863252	European	2016	173480
MCP1, monocyte chemotactic protein-1	rs2036297	A	G	-0.02486	0.003741	3.03e-11	Monocyte percentage of white cells	Astle W	27863252	European	2016	173480
MCP1, monocyte chemotactic protein-1	rs2036297	A	G	-0.006241	0.0007775	9.98e-16	Mouth or teeth dental problems: mouth ulcers	Neale B	UKBB	European	2017	336138
MCP1, monocyte chemotactic protein-1	rs7632755	A	G	0.0417	0.00703	3e-09	Granulocyte percentage of myeloid white cells	Astle W	27863252	European	2016	173480
MCP1, monocyte chemotactic protein-1	rs7632755	A	G	-0.04498	0.007023	1.5e-10	Monocyte count	Astle W	27863252	European	2016	173480
MCP1, monocyte chemotactic protein-1	rs7632755	A	G	-0.0496	0.007008	1.47e-12	Monocyte percentage of white cells	Astle W	27863252	European	2016	173480
MCP3, monocyte-specific chemokine 3	rs62492260	G	T	0.03275	0.005389	1.22e-09	Granulocyte count	Astle W	27863252	European	2016	173480
MCP3, monocyte-specific chemokine 3	rs62492260	G	T	0.0322	0.005401	2.5e-09	Myeloid white cell count	Astle W	27863252	European	2016	173480
MCP3, monocyte-specific chemokine 3	rs62492260	G	T	0.03359	0.005375	4.14e-10	Neutrophil count	Astle W	27863252	European	2016	173480
MCP3, monocyte-specific chemokine 3	rs62492260	G	T	-0.03268	0.005308	7.44e-10	Red cell distribution width	Astle W	27863252	European	2016	173480
MCP3, monocyte-specific chemokine 3	rs62492260	G	T	0.03387	0.005384	3.18e-10	Sum basophil neutrophil counts	Astle W	27863252	European	2016	173480
MCP3, monocyte-specific chemokine 3	rs62492260	G	T	0.03268	0.00538	1.24e-09	Sum neutrophil eosinophil counts	Astle W	27863252	European	2016	173480
MCP3, monocyte-specific chemokine 3	rs62492260	G	T	0.03074	0.005379	1.09e-08	White blood cell count	Astle W	27863252	European	2016	173480
MCSF, macrophage colony-stimulating factor	rs56367447	C	T	0.4967	0.08851	2e-08	Macrophage colony stimulating factor levels	Ahola-Olli A	27989323	European	2017	NA
MIG, monokine induced by interferon gamma	rs6679677	A	C	NA	NA	2e-08	Antineutrophil cytoplasmic antibody associated vasculitis	Merkel PA	28029757	European	2016	NA
MIG, monokine induced by interferon gamma	rs6679677	A	C	NA	NA	6e-25	Arthritis rheumatoid	WTCCC	17554300	European	2007	NA
MIG, monokine induced by interferon gamma	rs6679677	A	C	NA	NA	6e-42	Arthritis rheumatoid	Raychaudhuri S	18794853	European	2008	NA
MIG, monokine induced by interferon gamma	rs6679677	A	C	0.03124	0.005722	4.77e-08	Basophil percentage of white cells	Astle W	27863252	European	2016	173480
MIG, monokine induced by interferon gamma	rs6679677	A	C	NA	NA	4.95e-09	Crohns disease	Barrett JC	18587394	European	2008	8059
MIG, monokine induced by interferon gamma	rs6679677	A	C	NA	NA	2.03e-15	Crohns disease	IBDGC	23128233	European	2012	34366
MIG, monokine induced by interferon gamma	rs6679677	A	C	NA	NA	5e-09	Crohns disease	IBDGC	23128233	European	2012	14342
MIG, monokine induced by interferon gamma	rs6679677	A	C	NA	NA	2e-15	Crohns disease	IBDGC	23128233	European	2012	NA
MIG, monokine induced by interferon gamma	rs6679677	A	C	NA	NA	8e-24	Diabetes mellitus type 1	Todd JA	17554260	European	2007	NA
MIG, monokine induced by interferon gamma	rs6679677	A	C	NA	NA	5e-26	Diabetes mellitus type 1	WTCCC	17554300	European	2007	NA
MIG, monokine induced by interferon gamma	rs6679677	A	C	NA	NA	1e-40	Diabetes mellitus type 1	Cooper JD	18978792	European	2008	NA
MIG, monokine induced by interferon gamma	rs6679677	A	C	-0.04239	0.005918	7.87e-13	Granulocyte count	Astle W	27863252	European	2016	173480
MIG, monokine induced by interferon gamma	rs6679677	A	C	NA	NA	2.8e-13	Hypothyroidism	Eriksson N	22493691	European	2012	39282
MIG, monokine induced by interferon gamma	rs6679677	A	C	0.3082	0.04225	3e-13	Hypothyroidism	Eriksson N	22493691	European	2012	NA
MIG, monokine induced by interferon gamma	rs6679677	A	C	NA	NA	3e-13	Hypothyroidism	Eriksson N	22493691	European	2012	NA
MIG, monokine induced by interferon gamma	rs6679677	A	C	0.0008135	0.0001433	1.37e-08	Insulin-dependent diabetes mellitus	Neale B	UKBB	European	2017	337199
MIG, monokine induced by interferon gamma	rs6679677	A	C	NA	NA	3.19e-25	Juvenile idiopathic arthritis including oligoarticular and rheumatoid factor negative polyarticular JIA	Hinks	23603761	European	2013	15872
MIG, monokine induced by interferon gamma	rs6679677	A	C	0.01442	0.001896	2.88e-14	Long-standing illness, disability or infirmity	Neale B	UKBB	European	2017	329663
MIG, monokine induced by interferon gamma	rs6679677	A	C	-0.05556	0.005932	7.57e-21	Lymphocyte count	Astle W	27863252	European	2016	173480
MIG, monokine induced by interferon gamma	rs6679677	A	C	0.005448	0.000686	2e-15	Medication for cholesterol, blood pressure or diabetes: insulin	Neale B	UKBB	European	2017	154702
MIG, monokine induced by interferon gamma	rs6679677	A	C	-0.04242	0.005932	8.59e-13	Myeloid white cell count	Astle W	27863252	European	2016	173480
MIG, monokine induced by interferon gamma	rs6679677	A	C	-0.04258	0.005901	5.35e-13	Neutrophil count	Astle W	27863252	European	2016	173480
MIG, monokine induced by interferon gamma	rs6679677	A	C	0.01842	0.003206	9.17e-09	Number of treatments or medications taken	Neale B	UKBB	European	2017	337159
MIG, monokine induced by interferon gamma	rs6679677	A	C	NA	NA	1.11e-18	Oligoarticular juvenile idiopathic arthritis	Hinks	23603761	European	2013	15872
MIG, monokine induced by interferon gamma	rs6679677	A	C	0.01176	0.001634	6.12e-13	Other serious medical condition or disability diagnosed by doctor	Neale B	UKBB	European	2017	331274
MIG, monokine induced by interferon gamma	rs6679677	A	C	NA	NA	8e-11	Pediatric autoimmune diseases	Li YR	26301688	European	2015	NA
MIG, monokine induced by interferon gamma	rs6679677	A	C	NA	NA	5.7e-42	Rheumatoid arthritis	Raychaudhuri S	18794853	European	2008	15853
MIG, monokine induced by interferon gamma	rs6679677	A	C	NA	NA	4.39e-70	Rheumatoid arthritis	Stahl E	20453842	European	2010	25708
MIG, monokine induced by interferon gamma	rs6679677	A	C	0.6831	0.06622	6e-25	Rheumatoid arthritis	WTCCC	17554300	European	2007	NA
MIG, monokine induced by interferon gamma	rs6679677	A	C	NA	NA	6e-42	Rheumatoid arthritis	Raychaudhuri S	18794853	European	2008	NA
MIG, monokine induced by interferon gamma	rs6679677	A	C	0.5933	0.02256	3.1e-149	Rheumatoid arthritis	Okada Y	24390342	European	2014	58284
MIG, monokine induced by interferon gamma	rs6679677	A	C	0.5933	0.02256	2.1e-149	Rheumatoid arthritis	Okada Y	24390342	Mixed	2014	80799
MIG, monokine induced by interferon gamma	rs6679677	A	C	0.6627	0.03811	4.39e-70	Rheumatoid arthritis	Stahl E	20453842	European	2010	25689
MIG, monokine induced by interferon gamma	rs6679677	A	C	NA	NA	3.45e-11	Rheumatoid factor negative polyarticular juvenile idiopathic arthritis	Hinks	23603761	European	2013	15872
MIG, monokine induced by interferon gamma	rs6679677	A	C	NA	NA	6e-42	Selective immunoglobulin A deficiency IgAD	Ferreira RC	20694011	European	2010	1520
MIG, monokine induced by interferon gamma	rs6679677	A	C	0.002618	0.0003469	4.42e-14	Self-reported hyperthyroidism or thyrotoxicosis	Neale B	UKBB	European	2017	337159
MIG, monokine induced by interferon gamma	rs6679677	A	C	0.0201	0.000853	1.07e-122	Self-reported hypothyroidism or myxoedema	Neale B	UKBB	European	2017	337159
MIG, monokine induced by interferon gamma	rs6679677	A	C	0.002726	0.0004193	7.94e-11	Self-reported rheumatoid arthritis	Neale B	UKBB	European	2017	337159
MIG, monokine induced by interferon gamma	rs6679677	A	C	0.05595	0.005856	1.43e-21	Started insulin within one year diagnosis of diabetes	Neale B	UKBB	European	2017	15397
MIG, monokine induced by interferon gamma	rs6679677	A	C	-0.04266	0.005911	5.31e-13	Sum basophil neutrophil counts	Astle W	27863252	European	2016	173480
MIG, monokine induced by interferon gamma	rs6679677	A	C	-0.04246	0.005909	6.68e-13	Sum neutrophil eosinophil counts	Astle W	27863252	European	2016	173480
MIG, monokine induced by interferon gamma	rs6679677	A	C	0.3293	0.04103	1e-15	Systemic lupus erythematosus	Bentham J	26502338	European	2015	NA
MIG, monokine induced by interferon gamma	rs6679677	A	C	0.01598	0.002002	1.44e-15	Taking other prescription medications	Neale B	UKBB	European	2017	336330
MIG, monokine induced by interferon gamma	rs6679677	A	C	0.003193	0.0004787	2.57e-11	Treatment with insulin	Neale B	UKBB	European	2017	180203
MIG, monokine induced by interferon gamma	rs6679677	A	C	0.00387	0.0003958	1.42e-22	Treatment with insulin product	Neale B	UKBB	European	2017	337159
MIG, monokine induced by interferon gamma	rs6679677	A	C	0.01513	0.0007863	1.91e-82	Treatment with levothyroxine sodium	Neale B	UKBB	European	2017	337159
MIG, monokine induced by interferon gamma	rs6679677	A	C	0.002405	0.0002905	1.25e-16	Treatment with methotrexate	Neale B	UKBB	European	2017	337159
MIG, monokine induced by interferon gamma	rs6679677	A	C	0.005396	0.0004285	2.4e-36	Treatment with thyroxine product	Neale B	UKBB	European	2017	337159
MIG, monokine induced by interferon gamma	rs6679677	A	C	0.001188	0.0002112	1.85e-08	Treatment with thyroxine sodium	Neale B	UKBB	European	2017	337159
MIG, monokine induced by interferon gamma	rs6679677	A	C	NA	NA	1.4e-41	Type 1 diabetes	WTCCC	17554300	European	2007	4806
MIG, monokine induced by interferon gamma	rs6679677	A	C	NA	NA	1.27e-40	Type 1 diabetes	Cooper JD	18978792	European	2008	8207
MIG, monokine induced by interferon gamma	rs6679677	A	C	0.6366	0.06326	8e-24	Type 1 diabetes	Todd JA	17554260	European	2007	NA
MIG, monokine induced by interferon gamma	rs6679677	A	C	0.5988	0.05675	5e-26	Type 1 diabetes	WTCCC	17554300	European	2007	NA
MIG, monokine induced by interferon gamma	rs6679677	A	C	NA	NA	1e-40	Type 1 diabetes	Cooper JD	18978792	European	2008	NA
MIG, monokine induced by interferon gamma	rs6679677	A	C	-0.05549	0.005907	5.72e-21	White blood cell count	Astle W	27863252	European	2016	173480
MIG, monokine induced by interferon gamma	rs55876513	G	T	0.166	0.02554	8e-11	Monokine induced by gamma interferon levels	Ahola-Olli A	27989323	European	2017	NA
MIG, monokine induced by interferon gamma	rs41272086	G	A	0.06927	0.01159	2.3e-09	Coronary artery disease	van der Harst P	29212778	Mixed	2018	296525
MIG, monokine induced by interferon gamma	rs41272086	G	A	0.0684	0.0098	3.7e-12	Coronary artery disease	van der Harst P	29212778	Mixed	2018	547261
MIP1b, macrophage inflammatory protein-1b	rs113877493	C	T	0.6124	0.02181	2e-173	Macrophage inflammatory protein 1b levels	Ahola-Olli A	27989323	European	2017	NA
MIP1b, macrophage inflammatory protein-1b	rs113010081	C	T	0.09223	0.0168	4e-08	Inflammatory bowel disease	IBDGC	26192919	European	2015	NA
MIP1b, macrophage inflammatory protein-1b	rs113010081	C	T	0.5954	0.02363	4e-140	Macrophage inflammatory protein 1b levels	Ahola-Olli A	27989323	European	2017	NA
MIP1b, macrophage inflammatory protein-1b	rs113010081	C	T	0.1271	0.02074	9e-10	Ulcerative colitis	IBDGC	26192919	European	2015	NA
PDGFbb, platelet-derived growth factor BB	rs4965869	C	T	0.184	0.01823	6e-24	Platelet derived growth factor BB levels	Ahola-Olli A	27989323	European	2017	NA
PDGFbb, platelet-derived growth factor BB	rs2324229	C	T	0.0894	0.01613	3e-08	Platelet derived growth factor BB levels	Ahola-Olli A	27989323	European	2017	NA
RANTES, regulated on Activation, Normal T Cell Expressed and Secreted	rs74472919	C	T	0.3313	0.06034	4e-08	RANTES levels	Ahola-Olli A	27989323	European	2017	NA
RANTES, regulated on Activation, Normal T Cell Expressed and Secreted	rs72793342	A	G	0.01699	0.00309	3.8e-08	Diastolic blood pressure	Neale B	UKBB	European	2017	317756
SCF, stem cell factor	rs1557570	G	T	0.1186	0.017	3e-12	Stem cell factor levels	Ahola-Olli A	27989323	European	2017	NA
SCF, stem cell factor	rs635634	T	C	-0.04	NA	2.41e-63	Alkaline phosphatase	Prins B	28887542	European	2017	9961
SCF, stem cell factor	rs635634	T	C	0.01555	0.002373	5.69e-11	Arm fat percentage left	Neale B	UKBB	European	2017	331198
SCF, stem cell factor	rs635634	T	C	0.01485	0.002384	4.73e-10	Arm fat percentage right	Neale B	UKBB	European	2017	331249
SCF, stem cell factor	rs635634	T	C	0.007236	0.0004459	3.27e-59	Blood clot in the leg	Neale B	UKBB	European	2017	336782
SCF, stem cell factor	rs635634	T	C	0.003708	0.0002851	1.17e-38	Blood clot in the lung	Neale B	UKBB	European	2017	336782
SCF, stem cell factor	rs635634	T	C	2.3	0.2461	9e-21	Cholesterol total	GLGC	20686565	Mixed	2010	NA
SCF, stem cell factor	rs635634	T	C	0.069	0.005569	3e-35	Cholesterol total	GLGC	24097068	European	2013	NA
SCF, stem cell factor	rs635634	T	C	NA	NA	2.68e-10	Circulating galectin 3 levels	de Boer RA	23056639	European	2012	3776
SCF, stem cell factor	rs635634	T	C	0.07716	0.01171	4.47e-11	Coronary artery disease	CARDIoGRAMplusC4D	26343387	Mixed	2015	184305
SCF, stem cell factor	rs635634	T	C	0.07326	0.01044	2.34e-12	Coronary artery disease	Nelson CP	28714975	Mixed	2017	148715
SCF, stem cell factor	rs635634	T	C	0.0543	0.0072	6.19e-14	Coronary artery disease	van der Harst P	29212778	Mixed	2018	547261
SCF, stem cell factor	rs635634	T	C	-0.02026	0.00317	1.67e-10	Diastolic blood pressure	Neale B	UKBB	European	2017	317756
SCF, stem cell factor	rs635634	T	C	-0.11	0.02	4.27e-09	Ferritin	Prins B	28887542	European	2017	9961
SCF, stem cell factor	rs635634	T	C	-0.01635	0.002684	1.12e-09	Forced expiratory volume in 1-second	Neale B	UKBB	European	2017	307638
SCF, stem cell factor	rs635634	T	C	-0.01658	0.002948	1.89e-08	Forced expiratory volume in 1-second, best measure	Neale B	UKBB	European	2017	255492
SCF, stem cell factor	rs635634	T	C	-0.01471	0.002544	7.49e-09	Forced vital capacity	Neale B	UKBB	European	2017	307638
SCF, stem cell factor	rs635634	T	C	0.07	0.009348	7e-14	GIP levels in response to oral glucose tolerance test 120 minutes	Almgren P	29093273	European	2017	NA
SCF, stem cell factor	rs635634	T	C	-0.04252	0.004644	5.4e-20	Granulocyte count	Astle W	27863252	European	2016	173480
SCF, stem cell factor	rs635634	T	C	0.04252	0.00464	5e-20	Granulocyte count	Astle W	27863252	European	2016	NA
SCF, stem cell factor	rs635634	T	C	-0.02556	0.004021	2.07e-10	Heel bone mineral density	Neale B	UKBB	European	2017	194398
SCF, stem cell factor	rs635634	T	C	-0.07634	0.004568	1.09e-62	Hematocrit	Astle W	27863252	European	2016	173480
SCF, stem cell factor	rs635634	T	C	-0.08166	0.004588	7.62e-71	Hemoglobin concentration	Astle W	27863252	European	2016	173480
SCF, stem cell factor	rs635634	T	C	0.1317	0.01963	2.25e-11	High grade serous ovarian cancer	Phelan M	28346442	European	2017	53978
SCF, stem cell factor	rs635634	T	C	0.009032	0.001565	7.92e-09	Illnesses of father: heart disease	Neale B	UKBB	European	2017	298237
SCF, stem cell factor	rs635634	T	C	0.01502	0.002214	1.15e-11	Impedance of arm left	Neale B	UKBB	European	2017	331292
SCF, stem cell factor	rs635634	T	C	0.01415	0.002204	1.36e-10	Impedance of arm right	Neale B	UKBB	European	2017	331279
SCF, stem cell factor	rs635634	T	C	-0.02005	0.002858	2.32e-12	Impedance of leg left	Neale B	UKBB	European	2017	331296
SCF, stem cell factor	rs635634	T	C	-0.01689	0.002836	2.6e-09	Impedance of leg right	Neale B	UKBB	European	2017	331301
SCF, stem cell factor	rs635634	T	C	0.09884	0.01667	3.08e-09	Invasive ovarian cancer	Phelan M	28346442	European	2017	63347
SCF, stem cell factor	rs635634	T	C	NA	NA	5e-09	Ischemic stroke	Traylor M	27997041	European	2016	NA
SCF, stem cell factor	rs635634	T	C	2.05	0.2135	8e-22	LDL cholesterol	GLGC	20686565	Mixed	2010	NA
SCF, stem cell factor	rs635634	T	C	0.077	0.005711	2e-41	LDL cholesterol	GLGC	24097068	European	2013	NA
SCF, stem cell factor	rs635634	T	C	0.0772	0.0055	1.83e-41	Low density lipoprotein	GLGC	24097068	European	2013	119312
SCF, stem cell factor	rs635634	T	C	0.0728	0.01	5.84e-13	Low density lipoprotein	GLGC	20686565	Mixed	2010	95454
SCF, stem cell factor	rs635634	T	C	0.02606	0.004606	1.54e-08	Lymphocyte percentage of white cells	Astle W	27863252	European	2016	173480
SCF, stem cell factor	rs635634	T	C	0.01314	0.001956	1.85e-11	Medication for cholesterol, blood pressure or diabetes: cholesterol lowering medication	Neale B	UKBB	European	2017	154702
SCF, stem cell factor	rs635634	T	C	-0.0456	0.004615	5.06e-23	Monocyte count	Astle W	27863252	European	2016	173480
SCF, stem cell factor	rs635634	T	C	-0.04579	0.004654	7.77e-23	Myeloid white cell count	Astle W	27863252	European	2016	173480
SCF, stem cell factor	rs635634	T	C	0.04579	0.004656	8e-23	Myeloid white cell count	Astle W	27863252	European	2016	NA
SCF, stem cell factor	rs635634	T	C	0.1093	0.01309	6.82e-17	Myocardial infarction	CARDIoGRAMplusC4D	26343387	Mixed	2015	167181
SCF, stem cell factor	rs635634	T	C	-0.04101	0.004631	8.4e-19	Neutrophil count	Astle W	27863252	European	2016	173480
SCF, stem cell factor	rs635634	T	C	0.04101	0.004629	8e-19	Neutrophil count	Astle W	27863252	European	2016	NA
SCF, stem cell factor	rs635634	T	C	-0.01382	0.001468	4.84e-21	No blood clot, bronchitis, emphysema, asthma, rhinitis, eczema or allergy diagnosed by doctor	Neale B	UKBB	European	2017	336782
SCF, stem cell factor	rs635634	T	C	-0.0181	0.002789	8.71e-11	Peak expiratory flow	Neale B	UKBB	European	2017	307638
SCF, stem cell factor	rs635634	T	C	0.002669	0.000217	9.21e-35	Phlebitis and thrombophlebitis	Neale B	UKBB	European	2017	337199
SCF, stem cell factor	rs635634	T	C	-0.0274	0.004648	3.74e-09	Platelet distribution width	Astle W	27863252	European	2016	173480
SCF, stem cell factor	rs635634	T	C	0.001947	0.0001887	5.82e-25	Pulmonary embolism	Neale B	UKBB	European	2017	337199
SCF, stem cell factor	rs635634	T	C	-0.07558	0.004602	1.29e-60	Red blood cell count	Astle W	27863252	European	2016	173480
SCF, stem cell factor	rs635634	T	C	0.03354	0.00458	2.41e-13	Red cell distribution width	Astle W	27863252	European	2016	173480
SCF, stem cell factor	rs635634	T	C	0.007129	0.000441	9.2e-59	Self-reported deep venous thrombosis	Neale B	UKBB	European	2017	337159
SCF, stem cell factor	rs635634	T	C	0.009879	0.001027	6.94e-22	Self-reported high cholesterol	Neale B	UKBB	European	2017	337159
SCF, stem cell factor	rs635634	T	C	0.003782	0.0002855	4.76e-40	Self-reported pulmonary embolism + or - dvt	Neale B	UKBB	European	2017	337159
SCF, stem cell factor	rs635634	T	C	0.1233	0.01912	1.26e-10	Serous invasive ovarian cancer	Phelan M	28346442	European	2017	54990
SCF, stem cell factor	rs635634	T	C	-0.01335	0.002423	3.63e-08	Sitting height	Neale B	UKBB	European	2017	336172
SCF, stem cell factor	rs635634	T	C	-0.04147	0.00464	3.96e-19	Sum basophil neutrophil counts	Astle W	27863252	European	2016	173480
SCF, stem cell factor	rs635634	T	C	0.04147	0.00464	4e-19	Sum basophil neutrophil counts	Astle W	27863252	European	2016	NA
SCF, stem cell factor	rs635634	T	C	-0.02603	0.004617	1.73e-08	Sum eosinophil basophil counts	Astle W	27863252	European	2016	173480
SCF, stem cell factor	rs635634	T	C	-0.042	0.004636	1.3e-19	Sum neutrophil eosinophil counts	Astle W	27863252	European	2016	173480
SCF, stem cell factor	rs635634	T	C	0.042	0.004622	1e-19	Sum neutrophil eosinophil counts	Astle W	27863252	European	2016	NA
SCF, stem cell factor	rs635634	T	C	NA	NA	9e-09	Tonsillectomy	Pickrell JK	27182965	European	2016	NA
SCF, stem cell factor	rs635634	T	C	0.05827	0.0101	8e-09	Tonsillectomy	Tian C	28928442	European	2017	NA
SCF, stem cell factor	rs635634	T	C	0.0686	0.0053	2.51e-35	Total cholesterol	GLGC	24097068	European	2013	129657
SCF, stem cell factor	rs635634	T	C	0.0627	0.01	5.22e-10	Total cholesterol	GLGC	20686565	Mixed	2010	100184
SCF, stem cell factor	rs635634	T	C	0.002985	0.0005369	2.7e-08	Treatment with atorvastatin	Neale B	UKBB	European	2017	337159
SCF, stem cell factor	rs635634	T	C	0.009721	0.001429	1.04e-11	Treatment with cholesterol lowering medication	Neale B	UKBB	European	2017	180203
SCF, stem cell factor	rs635634	T	C	0.006128	0.000994	7.06e-10	Treatment with simvastatin	Neale B	UKBB	European	2017	337159
SCF, stem cell factor	rs635634	T	C	0.001941	0.0003141	6.38e-10	Treatment with warfarin	Neale B	UKBB	European	2017	337159
SCF, stem cell factor	rs635634	T	C	0.07696	0.01371	2e-08	Type 2 diabetes	DIAGRAM	28566273	European	2017	NA
SCF, stem cell factor	rs635634	T	C	-0.008185	0.001394	4.36e-09	Vascular or heart problems diagnosed by doctor: high blood pressure	Neale B	UKBB	European	2017	336683
SCF, stem cell factor	rs635634	T	C	NA	NA	1.5e-28	Venous thrombosis	Germain	22675575	European	2012	4517
SCF, stem cell factor	rs635634	T	C	-0.04306	0.004636	1.58e-20	White blood cell count	Astle W	27863252	European	2016	173480
SCF, stem cell factor	rs635634	T	C	0.04306	0.004648	2e-20	White blood cell count	Astle W	27863252	European	2016	NA
SCF, stem cell factor	rs4841899	C	T	0.1004	0.01789	2e-08	Stem cell factor levels	Ahola-Olli A	27989323	European	2017	NA
SCGFb, stem cell growth factor beta	rs4656185	A	G	-0.205	0.02554	1e-15	Stem cell growth factor beta levels	Ahola-Olli A	27989323	European	2017	NA
SCGFb, stem cell growth factor beta	rs116924815	C	T	0.6079	0.07394	2e-16	Stem cell growth factor beta levels	Ahola-Olli A	27989323	European	2017	NA
SCGFb, stem cell growth factor beta	rs143829871	C	T	0.04354	0.007572	8.91e-09	High light scatter percentage of red cells	Astle W	27863252	European	2016	173480
SCGFb, stem cell growth factor beta	rs143829871	C	T	0.04174	0.007572	3.54e-08	High light scatter reticulocyte count	Astle W	27863252	European	2016	173480
SCGFb, stem cell growth factor beta	rs143829871	C	T	0.04263	0.007588	1.93e-08	Reticulocyte count	Astle W	27863252	European	2016	173480
SCGFb, stem cell growth factor beta	rs143829871	C	T	0.04548	0.007583	2e-09	Reticulocyte fraction of red cells	Astle W	27863252	European	2016	173480
SCGFb, stem cell growth factor beta	rs17876031	G	A	-0.009218	0.001624	1.38e-08	Arm fat-free mass right	Neale B	UKBB	European	2017	331221
SCGFb, stem cell growth factor beta	rs17876031	G	A	-0.009264	0.001651	2.01e-08	Arm predicted mass left	Neale B	UKBB	European	2017	331146
SCGFb, stem cell growth factor beta	rs17876031	G	A	-0.009285	0.001618	9.61e-09	Arm predicted mass right	Neale B	UKBB	European	2017	331216
SCGFb, stem cell growth factor beta	rs17876031	G	A	-0.0111	0.001779	4.42e-10	Comparative height size at age 10	Neale B	UKBB	European	2017	332021
SCGFb, stem cell growth factor beta	rs17876031	G	A	-0.01593	0.001852	8e-18	Height	Neale B	UKBB	European	2017	336474
SCGFb, stem cell growth factor beta	rs17876031	G	A	0.1514	0.02524	2e-09	Stem cell growth factor beta levels	Ahola-Olli A	27989323	European	2017	NA
SCGFb, stem cell growth factor beta	rs17876031	G	A	-0.01043	0.001642	2.12e-10	Trunk fat-free mass	Neale B	UKBB	European	2017	331030
SCGFb, stem cell growth factor beta	rs17876031	G	A	-0.01044	0.001636	1.8e-10	Trunk predicted mass	Neale B	UKBB	European	2017	330995
SCGFb, stem cell growth factor beta	rs17876031	G	A	-0.009517	0.001648	7.74e-09	Whole body fat-free mass	Neale B	UKBB	European	2017	331291
SCGFb, stem cell growth factor beta	rs17876031	G	A	-0.009525	0.001651	7.9e-09	Whole body water mass	Neale B	UKBB	European	2017	331315
SDF1a, stromal cell-derived factor-1 alpha	rs67689854	A	C	-0.02061	0.003559	7.05e-09	Arm fat mass left	Neale B	UKBB	European	2017	331164
SDF1a, stromal cell-derived factor-1 alpha	rs67689854	A	C	-0.02086	0.003558	4.57e-09	Arm fat mass right	Neale B	UKBB	European	2017	331226
SDF1a, stromal cell-derived factor-1 alpha	rs67689854	A	C	-0.01519	0.002749	3.27e-08	Arm fat percentage left	Neale B	UKBB	European	2017	331198
SDF1a, stromal cell-derived factor-1 alpha	rs67689854	A	C	-0.01627	0.002762	3.88e-09	Arm fat percentage right	Neale B	UKBB	European	2017	331249
SDF1a, stromal cell-derived factor-1 alpha	rs67689854	A	C	-0.0172	0.002784	6.53e-10	Body fat percentage	Neale B	UKBB	European	2017	331117
SDF1a, stromal cell-derived factor-1 alpha	rs67689854	A	C	-0.01767	0.002581	7.64e-12	Height	Neale B	UKBB	European	2017	336474
SDF1a, stromal cell-derived factor-1 alpha	rs67689854	A	C	-0.01594	0.00287	2.81e-08	Leg fat mass left	Neale B	UKBB	European	2017	331275
SDF1a, stromal cell-derived factor-1 alpha	rs67689854	A	C	-0.01667	0.002903	9.35e-09	Leg fat mass right	Neale B	UKBB	European	2017	331293
SDF1a, stromal cell-derived factor-1 alpha	rs67689854	A	C	0.00255	0.0004328	3.83e-09	Other malignant neoplasms of skin	Neale B	UKBB	European	2017	337199
SDF1a, stromal cell-derived factor-1 alpha	rs67689854	A	C	0.002795	0.0003235	5.54e-18	Self-reported malignant melanoma	Neale B	UKBB	European	2017	337159
SDF1a, stromal cell-derived factor-1 alpha	rs67689854	A	C	-0.02659	0.003656	3.56e-13	Trunk fat mass	Neale B	UKBB	European	2017	331093
SDF1a, stromal cell-derived factor-1 alpha	rs67689854	A	C	-0.02314	0.003338	4.1e-12	Trunk fat percentage	Neale B	UKBB	European	2017	331113
SDF1a, stromal cell-derived factor-1 alpha	rs67689854	A	C	-0.01878	0.003173	3.29e-09	Weight	Neale B	UKBB	European	2017	336227
SDF1a, stromal cell-derived factor-1 alpha	rs67689854	A	C	-0.02308	0.003543	7.33e-11	Whole body fat mass	Neale B	UKBB	European	2017	330762
TRAIL, TNF-related apoptosis-inducing ligand	rs57396456	C	T	0.5626	0.05155	1e-27	TRAIL levels	Ahola-Olli A	27989323	European	2017	NA
TRAIL, TNF-related apoptosis-inducing ligand	rs74778900	C	T	0.5906	0.05358	3e-28	TRAIL levels	Ahola-Olli A	27989323	European	2017	NA
TRAIL, TNF-related apoptosis-inducing ligand	rs193112415	C	T	1.042	0.0625	2e-62	TRAIL levels	Ahola-Olli A	27989323	European	2017	NA
TRAIL, TNF-related apoptosis-inducing ligand	rs62093514	C	T	1.062	0.0554	7e-82	TRAIL levels	Ahola-Olli A	27989323	European	2017	NA
TRAIL, TNF-related apoptosis-inducing ligand	rs138987090	A	G	-0.7497	0.07587	5e-23	TRAIL levels	Ahola-Olli A	27989323	European	2017	NA
TRAIL, TNF-related apoptosis-inducing ligand	rs79287178	A	G	0.06418	0.01076	2.44e-09	Platelet count	Astle W	27863252	European	2016	173480
TRAIL, TNF-related apoptosis-inducing ligand	rs79287178	A	G	0.06418	0.0107	2e-09	Platelet count	Astle W	27863252	European	2016	NA
TRAIL, TNF-related apoptosis-inducing ligand	rs79287178	A	G	0.06704	0.0108	5.49e-10	Plateletcrit	Astle W	27863252	European	2016	173480
TRAIL, TNF-related apoptosis-inducing ligand	rs79287178	A	G	0.06704	0.01078	5e-10	Plateletcrit	Astle W	27863252	European	2016	NA
TRAIL, TNF-related apoptosis-inducing ligand	rs79287178	A	G	0.4317	0.04201	9e-25	TRAIL levels	Ahola-Olli A	27989323	European	2017	NA
TRAIL, TNF-related apoptosis-inducing ligand	rs13278062	G	T	NA	NA	3e-15	Advanced age related macular degeneration	Fritsche L	23455636	Mixed	2013	59494
TRAIL, TNF-related apoptosis-inducing ligand	rs13278062	G	T	NA	NA	5e-11	Advanced age related macular degeneration	Fritsche LG	26691988	Mixed	2015	NA
TRAIL, TNF-related apoptosis-inducing ligand	rs13278062	G	T	NA	NA	3.38e-12	Advanced age related macular degeneration choroidal neovascularization vs no AMD	Fritsche L	23455636	Mixed	2013	59494
TRAIL, TNF-related apoptosis-inducing ligand	rs13278062	G	T	-0.3148	0.04415	1e-12	Age related macular degeneration	Arakawa S	21909106	East Asian	2011	NA
TRAIL, TNF-related apoptosis-inducing ligand	rs13278062	G	T	-0.1398	0.01771	3e-15	Age related macular degeneration	Fritsche L	23455636	Mixed	2013	NA
TRAIL, TNF-related apoptosis-inducing ligand	rs13278062	G	T	NA	NA	4.5e-11	Age-related macular degeneration	Fritsche LG	26691988	European	2015	33976
TRAIL, TNF-related apoptosis-inducing ligand	rs13278062	G	T	NA	NA	7.22e-10	Age-related macular degeneration	Fritsche L	23455636	Mixed	2013	56896
TRAIL, TNF-related apoptosis-inducing ligand	rs13278062	G	T	NA	NA	1.03e-12	Exudative age related macular degeneration	Arakawa S	21909106	East Asian	2011	4150
TRAIL, TNF-related apoptosis-inducing ligand	rs13278062	G	T	NA	NA	1e-12	Macular degeneration	Arakawa S	21909106	East Asian	2011	NA
TRAIL, TNF-related apoptosis-inducing ligand	rs13278062	G	T	NA	NA	3.38e-12	Neovascularization	Fritsche L	23455636	Mixed	2013	52655
VEGF, vascular endothelial growth factor	rs8045833	A	G	0.02277	0.004037	1.69e-08	Eosinophil count	Astle W	27863252	European	2016	173480
VEGF, vascular endothelial growth factor	rs8045833	A	G	0.02694	0.004127	6.69e-11	Platelet count	Astle W	27863252	European	2016	173480
VEGF, vascular endothelial growth factor	rs8045833	A	G	0.02665	0.00414	1.22e-10	Plateletcrit	Astle W	27863252	European	2016	173480
VEGF, vascular endothelial growth factor	rs8045833	A	G	0.02226	0.004041	3.65e-08	Sum eosinophil basophil counts	Astle W	27863252	European	2016	173480
VEGF, vascular endothelial growth factor	rs6921438	A	G	NA	NA	0	Serum vascular endothelial growth factor VEGF	Debette S	21757650	European	2011	3527
VEGF, vascular endothelial growth factor	rs6921438	A	G	0.64	NA	0	Vascular endothelial growth factor levels	Choi SH	26910538	Mixed	2016	NA
VEGF, vascular endothelial growth factor	rs6921438	A	G	-0.49	0.01756	2e-171	Vascular endothelial growth factor levels	Ahola-Olli A	27989323	European	2017	NA
Periodontitis	rs73155039	A	G	-0.01385	0.002433	1.3e-08	Cause of death: cervix uteri, unspecified	Neale B	UKBB	European	2017	7637
Periodontitis	rs2976950	G	A	0.02199	0.003656	1.81e-09	Granulocyte count	Astle W	27863252	European	2016	173480
Periodontitis	rs2976950	G	A	-0.02172	0.003167	6.94e-12	Heel bone mineral density	Neale B	UKBB	European	2017	194398
Periodontitis	rs2976950	G	A	-0.0252	0.00421	2.15e-09	Heel bone mineral density right	Neale B	UKBB	European	2017	106251
Periodontitis	rs2976950	G	A	0.01008	0.001739	6.79e-09	Impedance of arm right	Neale B	UKBB	European	2017	331279
Periodontitis	rs2976950	G	A	0.01263	0.002255	2.16e-08	Impedance of leg left	Neale B	UKBB	European	2017	331296
Periodontitis	rs2976950	G	A	0.0127	0.002238	1.38e-08	Impedance of leg right	Neale B	UKBB	European	2017	331301
Periodontitis	rs2976950	G	A	0.01122	0.001886	2.73e-09	Impedance of whole body	Neale B	UKBB	European	2017	331284
Periodontitis	rs2976950	G	A	0.02213	0.003665	1.56e-09	Myeloid white cell count	Astle W	27863252	European	2016	173480
Periodontitis	rs2976950	G	A	0.05238	0.008854	3.29e-09	Neuroticism score	Neale B	UKBB	European	2017	274108
Periodontitis	rs2976950	G	A	0.02232	0.003647	9.4e-10	Neutrophil count	Astle W	27863252	European	2016	173480
Periodontitis	rs2976950	G	A	-0.02512	0.003603	3.15e-12	Red cell distribution width	Astle W	27863252	European	2016	173480
Periodontitis	rs2976950	G	A	0.02225	0.003653	1.12e-09	Sum basophil neutrophil counts	Astle W	27863252	European	2016	173480
Periodontitis	rs2976950	G	A	0.02198	0.00365	1.74e-09	Sum neutrophil eosinophil counts	Astle W	27863252	European	2016	173480
Periodontitis	rs2976950	G	A	-0.01481	0.002504	3.36e-09	Systolic blood pressure	Neale B	UKBB	European	2017	317754
Periodontitis	rs2976950	G	A	0.02086	0.003649	1.09e-08	White blood cell count	Astle W	27863252	European	2016	173480
Periodontitis	rs2976950	G	A	0.0073	0.001228	2.78e-09	Worrier or anxious feelings	Neale B	UKBB	European	2017	328717

## Sheet: Table S5
Table S5 Power calculations for Mendelian randomization analyses performed at varying causal effect sizes
Cytokines	N	K	R2	OR of 80% power
bNGF	34615	0.355019	0.0230395	<0.80 or >1.23
CTACK	34615	0.355019	0.0460562	<0.86 or >1.16
Eotaxin	34615	0.355019	0.0784737	<0.89 or >1.12
FGFBasic	34615	0.355019	0.0138236	<0.75 or >1.3
GCSF	34615	0.355019	0.022418	<0.80 or >1.23
GROa	34615	0.355019	0.0726825	<0.88 or >1.13
HGF	34615	0.355019	0.0249431	<0.81 or >1.22
IFNg	34615	0.355019	0.028056	<0.82 or >1.20
IL10	34615	0.355019	0.0619534	<0.87 or >1.14
IL13	34615	0.355019	0.0561173	<0.87 or >1.14
IL16	34615	0.355019	0.0448304	<0.86 or >1.16
IL17	34615	0.355019	0.0292095	<0.82 or >1.20
IL18	34615	0.355019	0.065881	<0.88 or >1.13
IL1b	34615	0.355019	0.0135976	<0.75 or >1.3
IL1ra	34615	0.355019	0.0188841	<0.79 or >1.25
IL2	34615	0.355019	0.0246834	<0.81 or >1.22
IL2ra	34615	0.355019	0.0360139	<0.84 or >1.18
IL4	34615	0.355019	0.0225494	<0.80 or >1.23
IL5	34615	0.355019	0.0155971	<0.77 or >1.28
IL6	34615	0.355019	0.0149887	<0.76 or >1.28
IL7	34615	0.355019	0.044985	<0.86 or >1.16
IL8	34615	0.355019	0.0115198	<0.73 or >1.33
IL9	34615	0.355019	0.0162362	<0.77 or >1.27
IL12p70	34615	0.355019	0.0913401	<0.90 or >1.11
IP	34615	0.355019	0.0321654	<0.83 or >1.19
MCP1	34615	0.355019	0.0728945	<0.88 or >1.13
MCP3	34615	0.355019	0.00859192	<0.71 or >1.38
MCSF	34615	0.355019	0.0201493	<0.79 or >1.24
MIF	34615	0.355019	0.0176866	<0.78 or >1.26
MIG	34615	0.355019	0.0419792	<0.85 or >1.17
MIP1a	34615	0.355019	0.0238777	<0.81 or >1.22
MIP1b	34615	0.355019	0.229903	<0.93 or >1.07
PDGFbb	34615	0.355019	0.0742727	<0.88 or >1.12
RANTES	34615	0.355019	0.0291929	<0.82 or >1.20
SCF	34615	0.355019	0.0302501	<0.83 or >1.20
SCGFb	34615	0.355019	0.0584949	<0.87 or >1.14
SDF1a	34615	0.355019	0.0170086	<0.78 or >1.27
TNFa	34615	0.355019	0.0141344	<0.76 or >1.29
TNFb	34615	0.355019	0.0176923	<0.78 or >1.26
TRAIL	34615	0.355019	0.154782	<0.92 or >1.09
VEGF	34615	0.355019	0.118897	<0.91 or >1.10
NOTE:
Power calculations were performed using mRnd, a Web-based application (https://shiny.cnsgenomics.com/mRnd). N, sample size; K, proportion of cases in the study; OR, odds ratio; Type-1 error rate of 0.05; R2, the variance explained in the exposure.

## Sheet: Table S6
Table S6. Association of circulating Cytokines (P<5E-8) With Periodontitis Using Mendelian Randomization
	MR Results								Heterogeneity test					Horizontal pleiotropy test
									Cochrane Q Test					MR-Egger Intercept Test			MR-PRESSO Global Test
Cytokines	Methods	SNPs	Beta	SE	P-value	OR	Low95%CI	Up95%CI	Methods	Q	Q_df	I2	Q_pval	Intercept	SE	P-value	MR.results	Beta	SE	P-value	Global.Test.RSSobs	Global.Test.P-value
bNGF, beta nerve growth factor	Wald ratio	1	-0.0585274	0.123348	0.635151	0.943152	0.740604	1.2011	NA					NA			Not enough intrumental variables
bNGF, beta nerve growth factor	Robust Adjusted Profile Score	1	-0.0585274	0.12906	0.650195	0.943152	0.732359	1.21462
CTACK, cutaneous T-cell attracting chemokine	Inverse variance weighted	3	-0.0897431	0.0562234	0.110447	0.914166	0.818779	1.02067	Inverse variance weighted	2.68432	2	0.254932	0.261281	0.051412	0.0369397	0.396637	Not enough intrumental variables
CTACK, cutaneous T-cell attracting chemokine	Inverse variance weighted (multiplicative random effects)	3	-0.0897431	0.0562234	0.110447	0.914166	0.818779	1.02067	Inverse variance weighted (multiplicative random effects)	2.68432	2	0.254932	0.261281
CTACK, cutaneous T-cell attracting chemokine	Inverse variance weighted (fixed effects)	3	-0.0897431	0.0485305	0.0644274	0.914166	0.831218	1.00539	Inverse variance weighted (fixed effects)	2.68432	2	0.254932	0.261281
CTACK, cutaneous T-cell attracting chemokine	Maximum likelihood	3	-0.0908449	0.0488967	0.0631841	0.913159	0.829707	1.00501	Maximum likelihood	2.6242	2	0.237863	0.269254
CTACK, cutaneous T-cell attracting chemokine	MR Egger	3	-0.234035	0.11447	0.289601	0.791334	0.632297	0.990374	MR Egger	0.747263	1	0	0.387344
CTACK, cutaneous T-cell attracting chemokine	Weighted median	3	-0.0847404	0.0583141	0.146176	0.918751	0.81952	1.03
CTACK, cutaneous T-cell attracting chemokine	Weighted mode	3	-0.0825966	0.069121	0.354589	0.920723	0.804066	1.0543
CTACK, cutaneous T-cell attracting chemokine	Robust Adjusted Profile Score	3	-0.0908478	0.0495271	0.0666089	0.913157	0.82868	1.00624
Eotaxin	Inverse variance weighted	4	0.0432666	0.0608188	0.476835	1.04422	0.926873	1.17641	Inverse variance weighted	1.40341	3	0	0.704735	-0.0240138	0.0337989	0.551077	Raw	0.0432666	0.0415978	0.374744	2.92962	0.693
Eotaxin	Inverse variance weighted (multiplicative random effects)	4	0.0432666	0.0415978	0.298285	1.04422	0.962458	1.13292	Inverse variance weighted (multiplicative random effects)	1.40341	3	0	0.704735				Outlier-corrected				2.92962	0.693
Eotaxin	Inverse variance weighted (fixed effects)	4	0.0432666	0.0608188	0.476835	1.04422	0.926873	1.17641	Inverse variance weighted (fixed effects)	1.40341	3	0	0.704735
Eotaxin	Maximum likelihood	4	0.043436	0.0609764	0.476253	1.04439	0.926744	1.17698	Maximum likelihood	1.4014	3	0	0.705207
Eotaxin	MR Egger	4	0.14406	0.154352	0.449182	1.15495	0.853449	1.56297	MR Egger	0.898616	2	0	0.63807
Eotaxin	Weighted median	4	0.0221732	0.0727677	0.760585	1.02242	0.88652	1.17915
Eotaxin	Weighted mode	4	0.0730193	0.0840955	0.449121	1.07575	0.91228	1.26851
Eotaxin	Robust Adjusted Profile Score	4	0.0434373	0.0617373	0.481693	1.04439	0.925364	1.17874
Eotaxin	MR-PRESSO	4	0.0432666	0.0415978	0.374744	1.04422	0.962458	1.13292
GROa, growth-regulated oncogene-a	Inverse variance weighted	2	-0.0198298	0.0358465	0.580136	0.980366	0.91385	1.05172	Inverse variance weighted	0.00134065	1	0	0.970792	NA			Not enough intrumental variables
GROa, growth-regulated oncogene-a	Inverse variance weighted (multiplicative random effects)	2	-0.0198298	0.00131252	1.43e-51	0.980366	0.977847	0.982891	Inverse variance weighted (multiplicative random effects)	0.00134065	1	0	0.970792
GROa, growth-regulated oncogene-a	Inverse variance weighted (fixed effects)	2	-0.0198298	0.0358465	0.580136	0.980366	0.91385	1.05172	Inverse variance weighted (fixed effects)	0.00134065	1	0	0.970792
GROa, growth-regulated oncogene-a	Maximum likelihood	2	-0.0198299	0.0358591	0.580267	0.980365	0.913827	1.05175	Maximum likelihood	0.0013397	1	0	0.970802
GROa, growth-regulated oncogene-a	Robust Adjusted Profile Score	2	-0.0198298	0.0361098	0.5829	0.980365	0.913378	1.05227
HGF, hepatocyte growth factor	Inverse variance weighted	2	-0.0620728	0.0958416	0.517204	0.939814	0.778861	1.13403	Inverse variance weighted	0.179177	1	0	0.672082	NA			Not enough intrumental variables
HGF, hepatocyte growth factor	Inverse variance weighted (multiplicative random effects)	2	-0.0620728	0.040569	0.126003	0.939814	0.867979	1.0176	Inverse variance weighted (multiplicative random effects)	0.179177	1	0	0.672082
HGF, hepatocyte growth factor	Inverse variance weighted (fixed effects)	2	-0.0620728	0.0958416	0.517204	0.939814	0.778861	1.13403	Inverse variance weighted (fixed effects)	0.179177	1	0	0.672082
HGF, hepatocyte growth factor	Maximum likelihood	2	-0.062202	0.0962214	0.51799	0.939693	0.778181	1.13473	Maximum likelihood	0.178479	1	0	0.672684
HGF, hepatocyte growth factor	Robust Adjusted Profile Score	2	-0.0622048	0.0989668	0.529649	0.93969	0.774003	1.14085
HGF*	Wald ratio	1	-0.0335286	0.117188	0.774793	0.967027	0.768576	1.21672	NA					NA			Not enough intrumental variables
HGF*	Robust Adjusted Profile Score	1	-0.0335286	0.120446	0.780727	0.967027	0.763683	1.22451
IL2ra, interleukin	Wald ratio	1	0.0168817	0.0471413	0.720262	1.01702	0.927266	1.11547	NA					NA			Not enough intrumental variables
IL2ra, interleukin	Robust Adjusted Profile Score	1	0.0168817	0.0475859	0.722768	1.01702	0.926458	1.11645
IL5	Wald ratio	1	0.143234	0.116832	0.220203	1.154	0.917818	1.45096	NA					NA			Not enough intrumental variables
IL5	Robust Adjusted Profile Score	1	0.143234	0.123888	0.247615	1.154	0.905212	1.47116
IL7	Wald ratio	1	0.0684129	0.0548536	0.212327	1.07081	0.961654	1.19235	NA					NA			Not enough intrumental variables
IL7	Robust Adjusted Profile Score	1	0.0684129	0.055592	0.218463	1.07081	0.960264	1.19408
IL10	Inverse variance weighted	2	0.0410481	0.107009	0.701279	1.0419	0.844771	1.28503	Inverse variance weighted	3.28722	1	0.695792	0.0698211	NA			Not enough intrumental variables
IL10	Inverse variance weighted (multiplicative random effects)	2	0.0410481	0.107009	0.701279	1.0419	0.844771	1.28503	Inverse variance weighted (multiplicative random effects)	3.28722	1	0.695792	0.0698211
IL10	Inverse variance weighted (fixed effects)	2	0.0410481	0.0590209	0.486752	1.0419	0.928084	1.16968	Inverse variance weighted (fixed effects)	3.28722	1	0.695792	0.0698211
IL10	Maximum likelihood	2	0.0413887	0.0592946	0.485165	1.04226	0.927902	1.17071	Maximum likelihood	3.28309	1	0.695409	0.069997
IL10	Robust Adjusted Profile Score	2	0.0413909	0.0592964	0.485156	1.04226	0.927901	1.17071
IL12p70	Inverse variance weighted	2	0.0373946	0.0733665	0.610264	1.0381	0.899062	1.19865	Inverse variance weighted	2.6294	1	0.619685	0.104902	NA			Not enough intrumental variables
IL12p70	Inverse variance weighted (multiplicative random effects)	2	0.0373946	0.0733665	0.610264	1.0381	0.899062	1.19865	Inverse variance weighted (multiplicative random effects)	2.6294	1	0.619685	0.104902
IL12p70	Inverse variance weighted (fixed effects)	2	0.0373946	0.0452449	0.408524	1.0381	0.950008	1.13437	Inverse variance weighted (fixed effects)	2.6294	1	0.619685	0.104902
IL12p70	Maximum likelihood	2	0.0375598	0.0453654	0.407705	1.03827	0.94994	1.13482	Maximum likelihood	2.62649	1	0.619264	0.105094
IL12p70	Robust Adjusted Profile Score	2	0.027939	0.0430948	0.516781	1.02833	0.945041	1.11897
IL13	Wald ratio	1	0.0560792	0.0424128	0.186094	1.05768	0.973313	1.14936						NA			Not enough intrumental variables
IL13	Robust Adjusted Profile Score	1	0.0560792	0.0427572	0.189665	1.05768	0.972656	1.15014
IL16	Inverse variance weighted	3	-0.0608581	0.0395762	0.124111	0.940957	0.870726	1.01685	Inverse variance weighted	0.932369	2	0	0.627391	0.0123717	0.0201727	0.649773	Not enough intrumental variables
IL16	Inverse variance weighted (multiplicative random effects)	3	-0.0608581	0.0270217	0.0243102	0.940957	0.892418	0.992136	Inverse variance weighted (multiplicative random effects)	0.932369	2	0	0.627391
IL16	Inverse variance weighted (fixed effects)	3	-0.0608581	0.0395762	0.124111	0.940957	0.870726	1.01685	Inverse variance weighted (fixed effects)	0.932369	2	0	0.627391
IL16	Maximum likelihood	3	-0.0609316	0.0397659	0.125459	0.940888	0.870339	1.01715	Maximum likelihood	0.925979	2	0	0.629399
IL16	MR Egger	3	-0.0897722	0.0615549	0.38264	0.914139	0.810244	1.03136	MR Egger	0.556244	1	0	0.455778
IL16	Weighted median	3	-0.0730405	0.0423102	0.0842916	0.929563	0.855586	1.00994
IL16	Weighted mode	3	-0.0739679	0.0467879	0.25469	0.928701	0.847324	1.01789
IL16	Robust Adjusted Profile Score	3	-0.0609312	0.0404164	0.131661	0.940888	0.86923	1.01845
IL17	Wald ratio	1	-0.226852	0.175926	0.197233	0.797039	0.564584	1.1252	NA					NA			Not enough intrumental variables
IL17	Robust Adjusted Profile Score	1	-0.226852	0.1866	0.224094	0.797039	0.552895	1.14899
IL18	Inverse variance weighted	4	0.0256274	0.0785751	0.744309	1.02596	0.879519	1.19678	Inverse variance weighted	6.47323	3	0.536553	0.0907241	-0.320035	0.175325	0.20949	Raw	0.0256274	0.0785751	0.765736	8.78963	0.324
IL18	Inverse variance weighted (multiplicative random effects)	4	0.0256274	0.0785751	0.744309	1.02596	0.879519	1.19678	Inverse variance weighted (multiplicative random effects)	6.47323	3	0.536553	0.0907241				Outlier-corrected				8.78963	0.324
IL18	Inverse variance weighted (fixed effects)	4	0.0256274	0.0534915	0.631872	1.02596	0.92384	1.13936	Inverse variance weighted (fixed effects)	6.47323	3	0.536553	0.0907241
IL18	Maximum likelihood	4	0.0258496	0.0537836	0.630785	1.02619	0.923517	1.14027	Maximum likelihood	6.47134	3	0.536418	0.0907995
IL18	MR Egger	4	1.25948	0.678506	0.204554	3.52358	0.932025	13.3211	MR Egger	2.42807	2	0.176299	0.296997
IL18	Weighted median	4	0.00983409	0.0563555	0.861472	1.00988	0.904274	1.12782
IL18	Weighted mode	4	0.0100161	0.0566484	0.870919	1.01007	0.90392	1.12868
IL18	Robust Adjusted Profile Score	4	0.0258485	0.0542545	0.633767	1.02619	0.922664	1.14132
IL18	MR-PRESSO	4	0.0256274	0.0785751	0.765736	1.02596	0.879519	1.19678
IP, interferon-gamma-induced protein 10	Inverse variance weighted	2	-0.0152864	0.109787	0.889263	0.98483	0.794162	1.22128	Inverse variance weighted	1.20101	1	0.167364	0.273121	NA			Not enough intrumental variables
IP, interferon-gamma-induced protein 10	Inverse variance weighted (multiplicative random effects)	2	-0.0152864	0.109787	0.889263	0.98483	0.794162	1.22128	Inverse variance weighted (multiplicative random effects)	1.20101	1	0.167364	0.273121
IP, interferon-gamma-induced protein 10	Inverse variance weighted (fixed effects)	2	-0.0152864	0.100179	0.878721	0.98483	0.809258	1.19849	Inverse variance weighted (fixed effects)	1.20101	1	0.167364	0.273121
IP, interferon-gamma-induced protein 10	Maximum likelihood	2	-0.0155717	0.101225	0.877741	0.984549	0.807371	1.20061	Maximum likelihood	1.20057	1	0.167061	0.273208
IP, interferon-gamma-induced protein 10	Robust Adjusted Profile Score	2	-0.0155801	0.10425	0.881199	0.984541	0.802591	1.20774
MCP1, monocyte chemotactic protein-1	Inverse variance weighted	4	-0.0596804	0.0583447	0.306358	0.942066	0.840267	1.0562	Inverse variance weighted	1.12219	3	0	0.771719	-0.0190794	0.0271473	0.554965	Raw	-0.0596804	0.0356841	0.193026	1.73028	0.809
MCP1, monocyte chemotactic protein-1	Inverse variance weighted (multiplicative random effects)	4	-0.0596804	0.0356841	0.0944327	0.942066	0.878428	1.01031	Inverse variance weighted (multiplicative random effects)	1.12219	3	0	0.771719				Outlier-corrected				1.73028	0.809
MCP1, monocyte chemotactic protein-1	Inverse variance weighted (fixed effects)	4	-0.0596804	0.0583447	0.306358	0.942066	0.840267	1.0562	Inverse variance weighted (fixed effects)	1.12219	3	0	0.771719
MCP1, monocyte chemotactic protein-1	Maximum likelihood	4	-0.0598593	0.0585079	0.306262	0.941897	0.839848	1.05635	Maximum likelihood	1.11902	3	0	0.772486
MCP1, monocyte chemotactic protein-1	MR Egger	4	0.0430425	0.157375	0.810123	1.04398	0.766889	1.42119	MR Egger	0.628252	2	0	0.730427
MCP1, monocyte chemotactic protein-1	Weighted median	4	-0.0358297	0.0649921	0.581432	0.964805	0.849409	1.09588
MCP1, monocyte chemotactic protein-1	Weighted mode	4	-0.0349013	0.0751043	0.673793	0.965701	0.833513	1.11885
MCP1, monocyte chemotactic protein-1	Robust Adjusted Profile Score	4	-0.0598584	0.0592823	0.31263	0.941898	0.838575	1.05795
MCP1, monocyte chemotactic protein-1	MR-PRESSO	4	-0.0596804	0.0356841	0.193026	0.942066	0.878428	1.01031
MCSF, macrophage colony-stimulating factor	Wald ratio	1	-0.0497282	0.0990538	0.615645	0.951488	0.783587	1.15537	NA					NA			Not enough intrumental variables
MCSF, macrophage colony-stimulating factor	Robust Adjusted Profile Score	1	-0.0497282	0.104424	0.633922	0.951488	0.775382	1.16759
MIG, monokine induced by interferon gamma	Wald ratio	1	0.0210843	0.125301	0.866371	1.02131	0.798911	1.30562	NA					NA			Not enough intrumental variables
MIG, monokine induced by interferon gamma	Robust Adjusted Profile Score	1	0.0210843	0.129987	0.871146	1.02131	0.791607	1.31766
MIP1b, macrophage inflammatory protein-1b	Inverse variance weighted	6	0.0455707	0.0359174	0.204525	1.04663	0.975478	1.12296	Inverse variance weighted	2.41081	5	0	0.789863	0.00628558	0.0222214	0.791318	Raw	0.0455707	0.0249403	0.127226	2.97196	0.862
MIP1b, macrophage inflammatory protein-1b	Inverse variance weighted (multiplicative random effects)	6	0.0455707	0.0249403	0.0676709	1.04663	0.996693	1.09906	Inverse variance weighted (multiplicative random effects)	2.41081	5	0	0.789863				Outlier-corrected				2.97196	0.862
MIP1b, macrophage inflammatory protein-1b	Inverse variance weighted (fixed effects)	6	0.0455707	0.0359174	0.204525	1.04663	0.975478	1.12296	Inverse variance weighted (fixed effects)	2.41081	5	0	0.789863
MIP1b, macrophage inflammatory protein-1b	Maximum likelihood	6	0.0456021	0.035938	0.204472	1.04666	0.97547	1.12304	Maximum likelihood	2.40924	5	0	0.790097
MIP1b, macrophage inflammatory protein-1b	MR Egger	6	0.0319857	0.0599721	0.622053	1.0325	0.917998	1.16129	MR Egger	2.3308	4	0	0.675168
MIP1b, macrophage inflammatory protein-1b	Weighted median	6	0.0450762	0.0401199	0.261209	1.04611	0.966998	1.13169
MIP1b, macrophage inflammatory protein-1b	Weighted mode	6	0.0460355	0.043386	0.3372	1.04711	0.96175	1.14005
MIP1b, macrophage inflammatory protein-1b	Robust Adjusted Profile Score	6	0.0239227	0.0342494	0.484874	1.02421	0.957714	1.09533
MIP1b, macrophage inflammatory protein-1b	MR-PRESSO	6	0.0455707	0.0249403	0.127226	1.04663	0.996693	1.09906
PDGFbb, platelet-derived growth factor	Inverse variance weighted	4	0.0747714	0.0677309	0.269616	1.07764	0.943668	1.23063	Inverse variance weighted	4.10781	3	0.269684	0.250055	-0.0256291	0.0301496	0.48482	Raw	0.0747714	0.0677309	0.350213	7.43949	0.392
PDGFbb, platelet-derived growth factor	Inverse variance weighted (multiplicative random effects)	4	0.0747714	0.0677309	0.269616	1.07764	0.943668	1.23063	Inverse variance weighted (multiplicative random effects)	4.10781	3	0.269684	0.250055				Outlier-corrected				7.43949	0.392
PDGFbb, platelet-derived growth factor	Inverse variance weighted (fixed effects)	4	0.0747714	0.0578819	0.196429	1.07764	0.962061	1.2071	Inverse variance weighted (fixed effects)	4.10781	3	0.269684	0.250055
PDGFbb, platelet-derived growth factor	Maximum likelihood	4	0.075592	0.0583396	0.195071	1.07852	0.961988	1.20917	Maximum likelihood	4.0898	3	0.266468	0.251929
PDGFbb, platelet-derived growth factor	MR Egger	4	0.194642	0.157924	0.342985	1.21488	0.891466	1.65562	MR Egger	3.01756	2	0.337212	0.22118
PDGFbb, platelet-derived growth factor	Weighted median	4	0.074006	0.0650448	0.255217	1.07681	0.947923	1.22323
PDGFbb, platelet-derived growth factor	Weighted mode	4	0.0867278	0.0739891	0.325744	1.0906	0.943375	1.2608
PDGFbb, platelet-derived growth factor	Robust Adjusted Profile Score	4	0.0755944	0.0586011	0.197057	1.07853	0.961497	1.2098
PDGFbb, platelet-derived growth factor	MR-PRESSO	4	0.0747714	0.0677309	0.350213	1.07764	0.943668	1.23063
RANTES, regulated on Activation, Normal T Cell Expressed and Secreted	Wald ratio	1	-0.216722	0.151222	0.15182	0.805154	0.598626	1.08293	NA					NA			Not enough intrumental variables
RANTES, regulated on Activation, Normal T Cell Expressed and Secreted	Robust Adjusted Profile Score	1	-0.216722	0.1641	0.186611	0.805154	0.583706	1.11062
SCF, stem cell factor	Inverse variance weighted	2	0.0384438	0.137315	0.779502	1.03919	0.793982	1.36013	Inverse variance weighted	1.29053	1	0.225124	0.25595	NA			Not enough intrumental variables
SCF, stem cell factor	Inverse variance weighted (multiplicative random effects)	2	0.0384438	0.137315	0.779502	1.03919	0.793982	1.36013	Inverse variance weighted (multiplicative random effects)	1.29053	1	0.225124	0.25595
SCF, stem cell factor	Inverse variance weighted (fixed effects)	2	0.0384438	0.120875	0.750449	1.03919	0.819984	1.317	Inverse variance weighted (fixed effects)	1.29053	1	0.225124	0.25595
SCF, stem cell factor	Maximum likelihood	2	0.039084	0.121986	0.748667	1.03986	0.818724	1.32072	Maximum likelihood	1.28886	1	0.22412	0.256258
SCF, stem cell factor	Robust Adjusted Profile Score	2	0.0390847	0.124654	0.753866	1.03986	0.814454	1.32764
SCGFb, stem cell growth factor beta	Inverse variance weighted	4	0.00694233	0.0678446	0.918497	1.00697	0.881586	1.15018	Inverse variance weighted	3.88095	3	0.226993	0.27461	0.0217303	0.0365265	0.612242	Raw	0.00694233	0.0678446	0.924953	7.59678	0.351
SCGFb, stem cell growth factor beta	Inverse variance weighted (multiplicative random effects)	4	0.00694233	0.0678446	0.918497	1.00697	0.881586	1.15018	Inverse variance weighted (multiplicative random effects)	3.88095	3	0.226993	0.27461				Outlier-corrected				7.59678	0.351
SCGFb, stem cell growth factor beta	Inverse variance weighted (fixed effects)	4	0.00694233	0.0596495	0.907347	1.00697	0.89586	1.13185	Inverse variance weighted (fixed effects)	3.88095	3	0.226993	0.27461
SCGFb, stem cell growth factor beta	Maximum likelihood	4	0.00703559	0.0600183	0.906682	1.00706	0.895297	1.13278	Maximum likelihood	3.88077	3	0.226958	0.27463
SCGFb, stem cell growth factor beta	MR Egger	4	-0.078839	0.16327	0.676872	0.924189	0.671093	1.27274	MR Egger	3.29742	2	0.393466	0.192298
SCGFb, stem cell growth factor beta	Weighted median	4	0.020125	0.0741824	0.786167	1.02033	0.882257	1.18001
SCGFb, stem cell growth factor beta	Weighted mode	4	0.0610988	0.102052	0.591561	1.063	0.870295	1.29838
SCGFb, stem cell growth factor beta	Robust Adjusted Profile Score	4	0.00703172	0.060779	0.907896	1.00706	0.893959	1.13446
SCGFb, stem cell growth factor beta	MR-PRESSO	4	0.00694233	0.0678446	0.924953	1.00697	0.881586	1.15018
TNFb, tumour necrosis factor beta	Wald ratio	1	-0.0388866	0.0586983	0.507662	0.96186	0.857327	1.07914	NA					NA			Not enough intrumental variables
TNFb, tumour necrosis factor beta	Robust Adjusted Profile Score	1	-0.0388866	0.0599841	0.516803	0.96186	0.85517	1.08186
TRAIL, TNF-related apoptosis-inducing ligand	Inverse variance weighted	5	0.0217584	0.0620604	0.725888	1.022	0.904946	1.15419	Inverse variance weighted	9.41068	4	0.574951	0.0516153	-0.185434	0.107913	0.184225	Raw	0.0217584	0.0620604	0.743573	14.9624	0.123
TRAIL, TNF-related apoptosis-inducing ligand	Inverse variance weighted (multiplicative random effects)	5	0.0217584	0.0620604	0.725888	1.022	0.904946	1.15419	Inverse variance weighted (multiplicative random effects)	9.41068	4	0.574951	0.0516153				Outlier-corrected				14.9624	0.123
TRAIL, TNF-related apoptosis-inducing ligand	Inverse variance weighted (fixed effects)	5	0.0217584	0.0404608	0.590738	1.022	0.94408	1.10634	Inverse variance weighted (fixed effects)	9.41068	4	0.574951	0.0516153
TRAIL, TNF-related apoptosis-inducing ligand	Maximum likelihood	5	0.0219584	0.0406457	0.589031	1.0222	0.943926	1.10697	Maximum likelihood	9.40793	4	0.574827	0.0516738
TRAIL, TNF-related apoptosis-inducing ligand	MR Egger	5	0.26049	0.147951	0.17652	1.29757	0.970937	1.73408	MR Egger	4.74267	3	0.367444	0.19164
TRAIL, TNF-related apoptosis-inducing ligand	Weighted median	5	0.0377271	0.0543231	0.487371	1.03845	0.933564	1.15512
TRAIL, TNF-related apoptosis-inducing ligand	Weighted mode	5	0.0653619	0.0561998	0.309471	1.06755	0.956199	1.19186
TRAIL, TNF-related apoptosis-inducing ligand	Robust Adjusted Profile Score	5	0.0160755	0.0369221	0.663279	1.01621	0.945263	1.09247
TRAIL, TNF-related apoptosis-inducing ligand	MR-PRESSO	5	0.0217584	0.0620604	0.743573	1.022	0.904946	1.15419
TRAIL**	Inverse variance weighted	6	0.0217125	0.0554568	0.695412	1.02195	0.916693	1.13929	Inverse variance weighted	9.41134	5	0.468726	0.0937397	-0.18544	0.0934573	0.118229	Raw	0.0217125	0.0554568	0.711542	14.9481	0.136
TRAIL**	Inverse variance weighted (multiplicative random effects)	6	0.0217125	0.0554568	0.695412	1.02195	0.916693	1.13929	Inverse variance weighted (multiplicative random effects)	9.41134	5	0.468726	0.0937397				Outlier-corrected				14.9481	0.136
TRAIL**	Inverse variance weighted (fixed effects)	6	0.0217125	0.0404216	0.591164	1.02195	0.944109	1.10621	Inverse variance weighted (fixed effects)	9.41134	5	0.468726	0.0937397
TRAIL**	Maximum likelihood	6	0.0219358	0.0406064	0.589056	1.02218	0.943978	1.10686	Maximum likelihood	9.40862	5	0.468572	0.0938345
TRAIL**	MR Egger	6	0.260469	0.128125	0.11184	1.29754	1.00939	1.66795	MR Egger	4.74294	4	0.156641	0.314705
TRAIL**	Weighted median	6	0.037587	0.0541704	0.487766	1.0383	0.933712	1.15461
TRAIL**	Weighted mode	6	0.0641455	0.0542052	0.289851	1.06625	0.958777	1.18576
TRAIL**	Robust Adjusted Profile Score	6	0.0160464	0.0368932	0.663605	1.01618	0.945289	1.09238
TRAIL**	MR-PRESSO	6	0.0217125	0.0554568	0.711542	1.02195	0.916693	1.13929
VEGF, vascular endothelial growth factor	Inverse variance weighted	3	0.0408627	0.0454277	0.368381	1.04171	0.952966	1.13872	Inverse variance weighted	3.42506	2	0.416069	0.180409	-0.0159789	0.0326975	0.710619	Not enough intrumental variables
VEGF, vascular endothelial growth factor	Inverse variance weighted (multiplicative random effects)	3	0.0408627	0.0454277	0.368381	1.04171	0.952966	1.13872	Inverse variance weighted (multiplicative random effects)	3.42506	2	0.416069	0.180409
VEGF, vascular endothelial growth factor	Inverse variance weighted (fixed effects)	3	0.0408627	0.0347138	0.239142	1.04171	0.97319	1.11505	Inverse variance weighted (fixed effects)	3.42506	2	0.416069	0.180409
VEGF, vascular endothelial growth factor	Maximum likelihood	3	0.0410171	0.0348071	0.238633	1.04187	0.973162	1.11543	Maximum likelihood	3.41983	2	0.415176	0.180881
VEGF, vascular endothelial growth factor	MR Egger	3	0.0832364	0.104164	0.5708	1.0868	0.886101	1.33295	MR Egger	2.76478	1	0.638308	0.0963598
VEGF, vascular endothelial growth factor	Weighted median	3	0.0457835	0.0361201	0.204964	1.04685	0.975298	1.12365
VEGF, vascular endothelial growth factor	Weighted mode	3	0.0516157	0.0392941	0.319444	1.05297	0.974919	1.13727
VEGF, vascular endothelial growth factor	Robust Adjusted Profile Score	3	0.0300489	0.0329799	0.362228	1.0305	0.966	1.09932
NOTE:
* SNPs associated with confounders
** Results after using proxy SNP

## Sheet: Table S7
Table S7 Association of circulating Cytokines (P<5E-6) With Periodontitis Using Mendelian Randomization
	MR Results								Heterogeneity test					Horizontal pleiotropy test
									Cochrane Q Test					MR-Egger Intercept Test			MR-PRESSO Global Test
Cytokines	Methods	SNPs	Beta	SE	P-value	OR	Low95%CI	Up95%CI	Methods	Q	Q_df	I2	Q_pval	Intercept	SE	P-value	MR.results	Beta	SE	P-value	Global.Test.RSSobs	Global.Test.P-value
bNGF, beta nerve growth factor	Inverse variance weighted	8	0.0424709	0.0721477	0.556085	1.04339	0.905798	1.20187	Inverse variance weighted	11.3014	7	0.380605	0.126003	-0.0551824	0.0434396	0.251004	Raw	0.0424709	0.0721477	0.574581	14.2435	0.157
bNGF, beta nerve growth factor	Inverse variance weighted (multiplicative random effects)	8	0.0424709	0.0721477	0.556085	1.04339	0.905798	1.20187	Inverse variance weighted (multiplicative random effects)	11.3014	7	0.380605	0.126003				Outlier-corrected				14.2435	0.157
bNGF, beta nerve growth factor	Inverse variance weighted (fixed effects)	8	0.0424709	0.0567814	0.454477	1.04339	0.933494	1.16621	Inverse variance weighted (fixed effects)	11.3014	7	0.380605	0.126003
bNGF, beta nerve growth factor	Maximum likelihood	8	0.0449647	0.0584949	0.442074	1.04599	0.932687	1.17306	Maximum likelihood	11.2706	7	0.378914	0.127244
bNGF, beta nerve growth factor	MR Egger	8	0.392945	0.284434	0.216368	1.48134	0.848279	2.58684	MR Egger	8.90604	6	0.3263	0.178932
bNGF, beta nerve growth factor	Weighted median	8	-0.0437805	0.0809444	0.588596	0.957164	0.816742	1.12173
bNGF, beta nerve growth factor	Weighted mode	8	-0.0402017	0.101771	0.704588	0.960596	0.786885	1.17265
bNGF, beta nerve growth factor	Robust Adjusted Profile Score	8	0.0448441	0.059022	0.447383	1.04586	0.931612	1.17413
bNGF, beta nerve growth factor	MR-PRESSO	8	0.0424709	0.0721477	0.574581	1.04339	0.905798	1.20187
CTACK, cutaneous T-cell attracting chemokine	Inverse variance weighted	10	-0.0669529	0.0412355	0.104446	0.935239	0.862626	1.01397	Inverse variance weighted	9.90739	9	0.0915875	0.358034	0.0158065	0.0206657	0.466313	Raw	-0.0669529	0.0412355	0.138893	11.8295	0.431
CTACK, cutaneous T-cell attracting chemokine	Inverse variance weighted (multiplicative random effects)	10	-0.0669529	0.0412355	0.104446	0.935239	0.862626	1.01397	Inverse variance weighted (multiplicative random effects)	9.90739	9	0.0915875	0.358034				Outlier-corrected				11.8295	0.431
CTACK, cutaneous T-cell attracting chemokine	Inverse variance weighted (fixed effects)	10	-0.0669529	0.0393018	0.0884636	0.935239	0.865901	1.01013	Inverse variance weighted (fixed effects)	9.90739	9	0.0915875	0.358034
CTACK, cutaneous T-cell attracting chemokine	Maximum likelihood	10	-0.0687199	0.0396772	0.0832786	0.933588	0.863737	1.00909	Maximum likelihood	9.83033	9	0.084466	0.364395
CTACK, cutaneous T-cell attracting chemokine	MR Egger	10	-0.123948	0.0856457	0.18586	0.883426	0.746908	1.0449	MR Egger	9.23226	8	0.133474	0.323083
CTACK, cutaneous T-cell attracting chemokine	Weighted median	10	-0.0794572	0.0539602	0.140882	0.923618	0.830922	1.02665
CTACK, cutaneous T-cell attracting chemokine	Weighted mode	10	-0.0794487	0.0585627	0.207944	0.923625	0.823467	1.03597
CTACK, cutaneous T-cell attracting chemokine	Robust Adjusted Profile Score	10	-0.0367352	0.0375208	0.327549	0.963931	0.895587	1.03749
CTACK, cutaneous T-cell attracting chemokine	MR-PRESSO	10	-0.0669529	0.0412355	0.138893	0.935239	0.862626	1.01397
Eotaxin	Inverse variance weighted	16	0.0158243	0.0451806	0.726155	1.01595	0.929852	1.11002	Inverse variance weighted	13.7865	15	0	0.541781	-0.0230277	0.015656	0.163447	Raw	0.0158243	0.0433145	0.719962	15.3656	0.566
Eotaxin	Inverse variance weighted (multiplicative random effects)	16	0.0158243	0.0433145	0.714862	1.01595	0.933259	1.10597	Inverse variance weighted (multiplicative random effects)	13.7865	15	0	0.541781				Outlier-corrected				15.3656	0.566
Eotaxin	Inverse variance weighted (fixed effects)	16	0.0158243	0.0451806	0.726155	1.01595	0.929852	1.11002	Inverse variance weighted (fixed effects)	13.7865	15	0	0.541781
Eotaxin	Maximum likelihood	16	0.0161333	0.0455934	0.72345	1.01626	0.929387	1.11126	Maximum likelihood	13.7842	15	0	0.541957
Eotaxin	MR Egger	16	0.16127	0.108718	0.160134	1.175	0.949503	1.45405	MR Egger	11.6231	14	0	0.636544
Eotaxin	Weighted median	16	0.0621712	0.0618147	0.314527	1.06414	0.94272	1.20121
Eotaxin	Weighted mode	16	0.053594	0.0706421	0.459806	1.05506	0.918637	1.21173
Eotaxin	Robust Adjusted Profile Score	16	0.0110757	0.0455643	0.807945	1.01114	0.924751	1.10559
Eotaxin	MR-PRESSO	16	0.0158243	0.0433145	0.719962	1.01595	0.933259	1.10597
FGFBasic, basicfibroblast growth factor	Inverse variance weighted	5	-0.114163	0.121532	0.347544	0.892113	0.703023	1.13206	Inverse variance weighted	2.81901	4	0	0.588556	0.0460139	0.0544836	0.46039	Raw	-0.114163	0.102026	0.325811	4.83781	0.579
FGFBasic, basicfibroblast growth factor	Inverse variance weighted (multiplicative random effects)	5	-0.114163	0.102026	0.263156	0.892113	0.730422	1.0896	Inverse variance weighted (multiplicative random effects)	2.81901	4	0	0.588556				Outlier-corrected				4.83781	0.579
FGFBasic, basicfibroblast growth factor	Inverse variance weighted (fixed effects)	5	-0.114163	0.121532	0.347544	0.892113	0.703023	1.13206	Inverse variance weighted (fixed effects)	2.81901	4	0	0.588556
FGFBasic, basicfibroblast growth factor	Maximum likelihood	5	-0.117345	0.123688	0.342763	0.889278	0.697835	1.13324	Maximum likelihood	2.79354	4	0	0.592948
FGFBasic, basicfibroblast growth factor	MR Egger	5	-0.569513	0.552693	0.378609	0.565801	0.191515	1.67157	MR Egger	2.10575	3	0	0.550751
FGFBasic, basicfibroblast growth factor	Weighted median	5	-0.0384468	0.150538	0.798417	0.962283	0.716411	1.29254
FGFBasic, basicfibroblast growth factor	Weighted mode	5	-0.0626843	0.169942	0.730928	0.93924	0.673161	1.31049
FGFBasic, basicfibroblast growth factor	Robust Adjusted Profile Score	5	-0.126978	0.0935328	0.174597	0.880753	0.733225	1.05796
FGFBasic, basicfibroblast growth factor	MR-PRESSO	5	-0.114163	0.102026	0.325811	0.892113	0.730422	1.0896
GCSF, granulocyte colony-stimulating factor	Inverse variance weighted	8	0.0279649	0.0784042	0.721335	1.02836	0.881873	1.19918	Inverse variance weighted	3.03246	7	0	0.881984	0.000515442	0.0165212	0.976123	Raw	0.0279649	0.0516045	0.604695	3.68738	0.895
GCSF, granulocyte colony-stimulating factor	Inverse variance weighted (multiplicative random effects)	8	0.0279649	0.0516045	0.587882	1.02836	0.929434	1.13781	Inverse variance weighted (multiplicative random effects)	3.03246	7	0	0.881984				Outlier-corrected				3.68738	0.895
GCSF, granulocyte colony-stimulating factor	Inverse variance weighted (fixed effects)	8	0.0279649	0.0784042	0.721335	1.02836	0.881873	1.19918	Inverse variance weighted (fixed effects)	3.03246	7	0	0.881984
GCSF, granulocyte colony-stimulating factor	Maximum likelihood	8	0.0283761	0.0789	0.719112	1.02878	0.881379	1.20084	Maximum likelihood	3.03097	7	0	0.882122
GCSF, granulocyte colony-stimulating factor	MR Egger	8	0.024757	0.129301	0.854474	1.02507	0.795588	1.32073	MR Egger	3.03148	6	0	0.804885
GCSF, granulocyte colony-stimulating factor	Weighted median	8	0.0349278	0.103464	0.735677	1.03554	0.845471	1.26835
GCSF, granulocyte colony-stimulating factor	Weighted mode	8	0.040505	0.119727	0.745049	1.04134	0.823526	1.31675
GCSF, granulocyte colony-stimulating factor	Robust Adjusted Profile Score	8	0.118578	0.0583963	0.0422982	1.12589	1.00413	1.26243
GCSF, granulocyte colony-stimulating factor	MR-PRESSO	8	0.0279649	0.0516045	0.604695	1.02836	0.929434	1.13781
GROa, growth-regulated oncogene-a	Inverse variance weighted	10	0.00151523	0.0297318	0.959355	1.00152	0.944822	1.06161	Inverse variance weighted	4.93531	9	0	0.83991	-0.00731518	0.0216294	0.743913	Raw	0.00151523	0.022017	0.946637	5.89863	0.868
GROa, growth-regulated oncogene-a	Inverse variance weighted (multiplicative random effects)	10	0.00151523	0.022017	0.945132	1.00152	0.959217	1.04568	Inverse variance weighted (multiplicative random effects)	4.93531	9	0	0.83991				Outlier-corrected				5.89863	0.868
GROa, growth-regulated oncogene-a	Inverse variance weighted (fixed effects)	10	0.00151523	0.0297318	0.959355	1.00152	0.944822	1.06161	Inverse variance weighted (fixed effects)	4.93531	9	0	0.83991
GROa, growth-regulated oncogene-a	Maximum likelihood	10	0.00154265	0.0298823	0.958828	1.00154	0.944569	1.06196	Maximum likelihood	4.93529	9	0	0.839913
GROa, growth-regulated oncogene-a	MR Egger	10	0.021662	0.0665771	0.75325	1.0219	0.896884	1.16434	MR Egger	4.82093	8	0	0.776533
GROa, growth-regulated oncogene-a	Weighted median	10	-0.0188481	0.0363586	0.604184	0.981328	0.91383	1.05381
GROa, growth-regulated oncogene-a	Weighted mode	10	-0.0174475	0.0387553	0.663218	0.982704	0.910822	1.06026
GROa, growth-regulated oncogene-a	Robust Adjusted Profile Score	10	0.00153091	0.03037	0.959797	1.00153	0.943655	1.06296
GROa, growth-regulated oncogene-a	MR-PRESSO	10	0.00151523	0.022017	0.946637	1.00152	0.959217	1.04568
HGF, hepatocyte growth factor	Inverse variance weighted	7	0.00705396	0.06787	0.917222	1.00708	0.88164	1.15036	Inverse variance weighted	6.25686	6	0.0410529	0.39504	0.0254823	0.024971	0.354314	Raw	0.00705396	0.06787	0.920609	7.71021	0.458
HGF, hepatocyte growth factor	Inverse variance weighted (multiplicative random effects)	7	0.00705396	0.06787	0.917222	1.00708	0.88164	1.15036	Inverse variance weighted (multiplicative random effects)	6.25686	6	0.0410529	0.39504				Outlier-corrected				7.71021	0.458
HGF, hepatocyte growth factor	Inverse variance weighted (fixed effects)	7	0.00705396	0.0664623	0.915475	1.00708	0.884076	1.1472	Inverse variance weighted (fixed effects)	6.25686	6	0.0410529	0.39504
HGF, hepatocyte growth factor	Maximum likelihood	7	0.00726552	0.0672831	0.914008	1.00729	0.882842	1.14929	Maximum likelihood	6.25659	6	0.0410118	0.395069
HGF, hepatocyte growth factor	MR Egger	7	-0.140291	0.159446	0.419204	0.869105	0.635842	1.18794	MR Egger	5.17835	5	0.0344413	0.394504
HGF, hepatocyte growth factor	Weighted median	7	-0.0521676	0.0843705	0.536367	0.94917	0.8045	1.11985
HGF, hepatocyte growth factor	Weighted mode	7	-0.07338	0.0923384	0.45707	0.929248	0.77541	1.11361
HGF, hepatocyte growth factor	Robust Adjusted Profile Score	7	0.0334901	0.0651018	0.606954	1.03406	0.910183	1.17479
HGF, hepatocyte growth factor	MR-PRESSO	7	0.00705396	0.06787	0.920609	1.00708	0.88164	1.15036
HGF*	Inverse variance weighted	6	0.0310661	0.0764872	0.684624	1.03155	0.887942	1.19839	Inverse variance weighted	5.56765	5	0.101955	0.350585	0.0290666	0.0253966	0.316245	Raw	0.0310661	0.0764872	0.701423	7.39192	0.4245
HGF*	Inverse variance weighted (multiplicative random effects)	6	0.0310661	0.0764872	0.684624	1.03155	0.887942	1.19839	Inverse variance weighted (multiplicative random effects)	5.56765	5	0.101955	0.350585				Outlier-corrected				7.39192	0.4245
HGF*	Inverse variance weighted (fixed effects)	6	0.0310661	0.0724832	0.668216	1.03155	0.894938	1.18902	Inverse variance weighted (fixed effects)	5.56765	5	0.101955	0.350585
HGF*	Maximum likelihood	6	0.0319699	0.0737153	0.664511	1.03249	0.893586	1.19298	Maximum likelihood	5.56264	5	0.101146	0.351126
HGF*	MR Egger	6	-0.132014	0.160661	0.457407	0.876329	0.639602	1.20067	MR Egger	4.19417	4	0.0462946	0.380365
HGF*	Weighted median	6	-0.0384484	0.0932822	0.680213	0.962281	0.801491	1.15533
HGF*	Weighted mode	6	-0.0465913	0.103965	0.672799	0.954477	0.778519	1.17021
HGF*	Robust Adjusted Profile Score	6	0.0594231	0.0705308	0.399501	1.06122	0.924209	1.21855
HGF*	MR-PRESSO	6	0.0310661	0.0764872	0.701423	1.03155	0.887942	1.19839
IFNg, interferon gamma	Inverse variance weighted	10	-0.0100934	0.078196	0.897296	0.989957	0.849287	1.15393	Inverse variance weighted	3.33712	9	0	0.949418	0.0133412	0.0202529	0.528567	Raw	-0.0100934	0.0476156	0.836848	4.09649	0.951
IFNg, interferon gamma	Inverse variance weighted (multiplicative random effects)	10	-0.0100934	0.0476156	0.832125	0.989957	0.901748	1.0868	Inverse variance weighted (multiplicative random effects)	3.33712	9	0	0.949418				Outlier-corrected				4.09649	0.951
IFNg, interferon gamma	Inverse variance weighted (fixed effects)	10	-0.0100934	0.078196	0.897296	0.989957	0.849287	1.15393	Inverse variance weighted (fixed effects)	3.33712	9	0	0.949418
IFNg, interferon gamma	Maximum likelihood	10	-0.00996685	0.0787492	0.899285	0.990083	0.848474	1.15532	Maximum likelihood	3.337	9	0	0.949424
IFNg, interferon gamma	MR Egger	10	-0.097402	0.153888	0.544436	0.907191	0.670976	1.22657	MR Egger	2.90319	8	0	0.940285
IFNg, interferon gamma	Weighted median	10	-0.0738303	0.105108	0.482414	0.928829	0.755904	1.14131
IFNg, interferon gamma	Weighted mode	10	-0.0978141	0.145724	0.518929	0.906817	0.681518	1.2066
IFNg, interferon gamma	Robust Adjusted Profile Score	10	-0.0488288	0.0729001	0.502982	0.952344	0.825544	1.09862
IFNg, interferon gamma	MR-PRESSO	10	-0.0100934	0.0476156	0.836848	0.989957	0.901748	1.0868
IL1b, interleukin	Inverse variance weighted	6	-0.0406717	0.132758	0.759331	0.960144	0.740169	1.2455	Inverse variance weighted	9.95282	5	0.49763	0.0765832	0.019055	0.0398292	0.657328	Raw	-0.0406717	0.132758	0.771677	15.6699	0.087
IL1b, interleukin	Inverse variance weighted (multiplicative random effects)	6	-0.0406717	0.132758	0.759331	0.960144	0.740169	1.2455	Inverse variance weighted (multiplicative random effects)	9.95282	5	0.49763	0.0765832				Outlier-corrected				15.6699	0.087
IL1b, interleukin	Inverse variance weighted (fixed effects)	6	-0.0406717	0.0940962	0.665571	0.960144	0.798436	1.1546	Inverse variance weighted (fixed effects)	9.95282	5	0.49763	0.0765832
IL1b, interleukin	Maximum likelihood	6	-0.045115	0.0990178	0.648659	0.955888	0.787265	1.16063	Maximum likelihood	9.93213	5	0.496583	0.0771814
IL1b, interleukin	MR Egger	6	-0.15718	0.283098	0.608333	0.85455	0.490636	1.48839	MR Egger	9.41413	4	0.575107	0.0515418
IL1b, interleukin	Weighted median	6	0.0907988	0.129689	0.483846	1.09505	0.849259	1.41197
IL1b, interleukin	Weighted mode	6	0.120851	0.15602	0.473604	1.12846	0.831147	1.53212
IL1b, interleukin	Robust Adjusted Profile Score	6	-0.0451178	0.0971291	0.64228	0.955885	0.790183	1.15633
IL1b, interleukin	MR-PRESSO	6	-0.0406717	0.132758	0.771677	0.960144	0.740169	1.2455
IL1ra	Inverse variance weighted	7	-0.0279782	0.0602347	0.6423	0.97241	0.864125	1.09426	Inverse variance weighted	1.7935	6	0	0.937677	-0.00814371	0.0276081	0.779868	Raw	-0.0279782	0.0329323	0.428157	2.53563	0.936
IL1ra	Inverse variance weighted (multiplicative random effects)	7	-0.0279782	0.0329323	0.395566	0.97241	0.911626	1.03725	Inverse variance weighted (multiplicative random effects)	1.7935	6	0	0.937677				Outlier-corrected				2.53563	0.936
IL1ra	Inverse variance weighted (fixed effects)	7	-0.0279782	0.0602347	0.6423	0.97241	0.864125	1.09426	Inverse variance weighted (fixed effects)	1.7935	6	0	0.937677
IL1ra	Maximum likelihood	7	-0.0283751	0.0607655	0.640528	0.972024	0.862884	1.09497	Maximum likelihood	1.79069	6	0	0.937908
IL1ra	MR Egger	7	0.0204934	0.175016	0.911343	1.0207	0.724308	1.43839	MR Egger	1.70649	5	0	0.888081
IL1ra	Weighted median	7	-0.0522714	0.0758771	0.490889	0.949071	0.81792	1.10125
IL1ra	Weighted mode	7	-0.0589666	0.10819	0.605384	0.942738	0.762602	1.16542
IL1ra	Robust Adjusted Profile Score	7	-0.0317745	0.0626214	0.61187	0.968725	0.856833	1.09523
IL1ra	MR-PRESSO	7	-0.0279782	0.0329323	0.428157	0.97241	0.911626	1.03725
IL2	Inverse variance weighted	9	0.0366204	0.0520412	0.481631	1.0373	0.936711	1.14869	Inverse variance weighted	9.13025	8	0.123792	0.331428	-0.00127638	0.0183344	0.946446	Raw	0.0366204	0.0520412	0.501595	11.1882	0.384
IL2	Inverse variance weighted (multiplicative random effects)	9	0.0366204	0.0520412	0.481631	1.0373	0.936711	1.14869	Inverse variance weighted (multiplicative random effects)	9.13025	8	0.123792	0.331428				Outlier-corrected				11.1882	0.384
IL2	Inverse variance weighted (fixed effects)	9	0.0366204	0.0487137	0.452202	1.0373	0.94284	1.14122	Inverse variance weighted (fixed effects)	9.13025	8	0.123792	0.331428
IL2	Maximum likelihood	9	0.0379753	0.0497611	0.445373	1.03871	0.942182	1.14512	Maximum likelihood	9.11204	8	0.122041	0.332933
IL2	MR Egger	9	0.0431909	0.109548	0.705121	1.04414	0.842381	1.29422	MR Egger	9.12393	7	0.232787	0.24388
IL2	Weighted median	9	0.0274632	0.0754148	0.715737	1.02784	0.88661	1.19158
IL2	Weighted mode	9	0.00891779	0.0930245	0.925986	1.00896	0.840793	1.21076
IL2	Robust Adjusted Profile Score	9	0.0194651	0.0481465	0.686001	1.01966	0.927834	1.12056
IL2	MR-PRESSO	9	0.0366204	0.0520412	0.501595	1.0373	0.936711	1.14869
IL2ra	Inverse variance weighted	7	0.0183925	0.0388094	0.635558	1.01856	0.943958	1.09906	Inverse variance weighted	4.69857	6	0	0.583013	-0.0199257	0.0199257	0.363217	Raw	0.0183925	0.0343435	0.611532	5.20955	0.72
IL2ra	Inverse variance weighted (multiplicative random effects)	7	0.0183925	0.0343435	0.592272	1.01856	0.952257	1.08949	Inverse variance weighted (multiplicative random effects)	4.69857	6	0	0.583013				Outlier-corrected				5.20955	0.72
IL2ra	Inverse variance weighted (fixed effects)	7	0.0183925	0.0388094	0.635558	1.01856	0.943958	1.09906	Inverse variance weighted (fixed effects)	4.69857	6	0	0.583013
IL2ra	Maximum likelihood	7	0.0186505	0.0390233	0.632698	1.01883	0.943806	1.09981	Maximum likelihood	4.69628	6	0	0.583314
IL2ra	MR Egger	7	0.0677188	0.0627635	0.329885	1.07006	0.946204	1.21014	MR Egger	3.69857	5	0	0.593577
IL2ra	Weighted median	7	0.0268472	0.0444374	0.545739	1.02721	0.941529	1.12069
IL2ra	Weighted mode	7	0.0269056	0.0478901	0.594587	1.02727	0.935234	1.12837
IL2ra	Robust Adjusted Profile Score	7	0.0191501	0.0377274	0.61174	1.01933	0.946679	1.09757
IL2ra	MR-PRESSO	7	0.0183925	0.0343435	0.611532	1.01856	0.952257	1.08949
IL4	Inverse variance weighted	8	-0.0127022	0.0719995	0.859963	0.987378	0.857425	1.13703	Inverse variance weighted	5.08387	7	0	0.649729	0.00430459	0.0205738	0.841194	Raw	-0.0127022	0.0613589	0.841891	6.22504	0.699
IL4	Inverse variance weighted (multiplicative random effects)	8	-0.0127022	0.0613589	0.835998	0.987378	0.875495	1.11356	Inverse variance weighted (multiplicative random effects)	5.08387	7	0	0.649729				Outlier-corrected				6.22504	0.699
IL4	Inverse variance weighted (fixed effects)	8	-0.0127022	0.0719995	0.859963	0.987378	0.857425	1.13703	Inverse variance weighted (fixed effects)	5.08387	7	0	0.649729
IL4	Maximum likelihood	8	-0.0128977	0.0727682	0.859317	0.987185	0.855967	1.13852	Maximum likelihood	5.08319	7	0	0.649812
IL4	MR Egger	8	-0.033823	0.123993	0.794166	0.966743	0.758169	1.23269	MR Egger	5.04009	6	0	0.538681
IL4	Weighted median	8	-0.021554	0.0994923	0.828489	0.978677	0.805285	1.1894
IL4	Weighted mode	8	-0.0305116	0.108066	0.785847	0.969949	0.784804	1.19877
IL4	Robust Adjusted Profile Score	8	-0.000643871	0.0682491	0.992473	0.999356	0.87423	1.14239
IL4	MR-PRESSO	8	-0.0127022	0.0613589	0.841891	0.987378	0.875495	1.11356
IL5	Inverse variance weighted	5	0.079172	0.0681344	0.245237	1.08239	0.94708	1.23703	Inverse variance weighted	1.46497	4	0	0.832827	-0.0193969	0.029826	0.561839	Raw	0.079172	0.0412336	0.127259	2.45433	0.826
IL5	Inverse variance weighted (multiplicative random effects)	5	0.079172	0.0412336	0.0548474	1.08239	0.998355	1.1735	Inverse variance weighted (multiplicative random effects)	1.46497	4	0	0.832827				Outlier-corrected				2.45433	0.826
IL5	Inverse variance weighted (fixed effects)	5	0.079172	0.0681344	0.245237	1.08239	0.94708	1.23703	Inverse variance weighted (fixed effects)	1.46497	4	0	0.832827
IL5	Maximum likelihood	5	0.0801533	0.0689559	0.245079	1.08345	0.946485	1.24024	Maximum likelihood	1.44797	4	0	0.835817
IL5	MR Egger	5	0.183007	0.173594	0.369182	1.20082	0.854502	1.6875	MR Egger	1.04204	3	0	0.791082
IL5	Weighted median	5	0.107479	0.081393	0.186671	1.11347	0.94928	1.30605
IL5	Weighted mode	5	0.120761	0.104144	0.310729	1.12836	0.920019	1.38387
IL5	Robust Adjusted Profile Score	5	0.0645652	0.0658868	0.327115	1.0667	0.937468	1.21374
IL5	MR-PRESSO	5	0.079172	0.0412336	0.127259	1.08239	0.998355	1.1735
IL6	Inverse variance weighted	5	-0.0388983	0.116112	0.737621	0.961849	0.766073	1.20766	Inverse variance weighted	5.92653	4	0.325069	0.204703	-0.0348303	0.0291287	0.317696	Raw	-0.0388983	0.116112	0.754452	10.4865	0.248
IL6	Inverse variance weighted (multiplicative random effects)	5	-0.0388983	0.116112	0.737621	0.961849	0.766073	1.20766	Inverse variance weighted (multiplicative random effects)	5.92653	4	0.325069	0.204703				Outlier-corrected				10.4865	0.248
IL6	Inverse variance weighted (fixed effects)	5	-0.0388983	0.095391	0.683437	0.961849	0.797826	1.15959	Inverse variance weighted (fixed effects)	5.92653	4	0.325069	0.204703
IL6	Maximum likelihood	5	-0.0413655	0.0987712	0.675361	0.959478	0.790605	1.16442	Maximum likelihood	5.91632	4	0.323904	0.205485
IL6	MR Egger	5	0.170969	0.207313	0.470004	1.18645	0.790283	1.78123	MR Egger	4.01364	3	0.252549	0.259995
IL6	Weighted median	5	-0.0870843	0.138771	0.530305	0.9166	0.698322	1.20311
IL6	Weighted mode	5	-0.136897	0.194253	0.519846	0.87206	0.595929	1.27614
IL6	Robust Adjusted Profile Score	5	-0.0326984	0.0787327	0.677916	0.96783	0.829432	1.12932
IL6	MR-PRESSO	5	-0.0388983	0.116112	0.754452	0.961849	0.766073	1.20766
IL7	Inverse variance weighted	10	0.00750686	0.0392787	0.848433	1.00754	0.932879	1.08817	Inverse variance weighted	9.39657	9	0.0422033	0.401502	-0.0530678	0.0291495	0.106165	Raw	0.00750686	0.0392787	0.852675	13.8043	0.387
IL7	Inverse variance weighted (multiplicative random effects)	10	0.00750686	0.0392787	0.848433	1.00754	0.932879	1.08817	Inverse variance weighted (multiplicative random effects)	9.39657	9	0.0422033	0.401502				Outlier-corrected				13.8043	0.387
IL7	Inverse variance weighted (fixed effects)	10	0.00750686	0.038441	0.845171	1.00754	0.934412	1.08638	Inverse variance weighted (fixed effects)	9.39657	9	0.0422033	0.401502
IL7	Maximum likelihood	10	0.00763415	0.0388508	0.84422	1.00766	0.933781	1.08739	Maximum likelihood	9.39574	9	0.0421195	0.401574
IL7	MR Egger	10	0.179416	0.101953	0.116482	1.19652	0.979796	1.46118	MR Egger	6.08222	8	0	0.638023
IL7	Weighted median	10	0.0587319	0.0473537	0.214872	1.06049	0.966493	1.16363
IL7	Weighted mode	10	0.0544385	0.0522031	0.324232	1.05595	0.953249	1.16971
IL7	Robust Adjusted Profile Score	10	-0.00194774	0.0374101	0.958477	0.998054	0.927492	1.07398
IL7	MR-PRESSO	10	0.00750686	0.0392787	0.852675	1.00754	0.932879	1.08817
IL8	Inverse variance weighted	4	0.0703805	0.0574035	0.220174	1.07292	0.958745	1.20068	Inverse variance weighted	1.44428	3	0	0.695188	-0.0178588	0.0177862	0.421082	Raw	0.0703805	0.0398294	0.175387	3.7847	0.616
IL8	Inverse variance weighted (multiplicative random effects)	4	0.0703805	0.0398294	0.0772204	1.07292	0.992344	1.16003	Inverse variance weighted (multiplicative random effects)	1.44428	3	0	0.695188				Outlier-corrected				3.7847	0.616
IL8	Inverse variance weighted (fixed effects)	4	0.0703805	0.0574035	0.220174	1.07292	0.958745	1.20068	Inverse variance weighted (fixed effects)	1.44428	3	0	0.695188
IL8	Maximum likelihood	4	0.0707403	0.0572531	0.216618	1.0733	0.959373	1.20076	Maximum likelihood	1.41957	3	0	0.700954
IL8	MR Egger	4	0.148568	0.0967413	0.26439	1.16017	0.959786	1.40239	MR Egger	0.436103	2	0	0.804084
IL8	Weighted median	4	0.096213	0.0693912	0.165585	1.10099	0.960988	1.2614
IL8	Weighted mode	4	0.109536	0.0768181	0.249139	1.11576	0.959803	1.29706
IL8	Robust Adjusted Profile Score	4	0.0706662	0.0608064	0.245175	1.07322	0.952644	1.20906
IL8	MR-PRESSO	4	0.0703805	0.0398294	0.175387	1.07292	0.992344	1.16003
IL9	Inverse variance weighted	6	0.181826	0.0685157	0.00795946	1.19941	1.04868	1.37179	Inverse variance weighted	2.3759	5	0	0.795058	0.0361221	0.0371555	0.386009	Raw	0.181826	0.0472301	0.0120037	3.69957	0.788
IL9	Inverse variance weighted (multiplicative random effects)	6	0.181826	0.0472301	0.00011822	1.19941	1.09336	1.31574	Inverse variance weighted (multiplicative random effects)	2.3759	5	0	0.795058				Outlier-corrected				3.69957	0.788
IL9	Inverse variance weighted (fixed effects)	6	0.181826	0.0685157	0.00795946	1.19941	1.04868	1.37179	Inverse variance weighted (fixed effects)	2.3759	5	0	0.795058
IL9	Maximum likelihood	6	0.183246	0.0701745	0.00902019	1.20111	1.04676	1.37821	Maximum likelihood	2.25414	5	0	0.812979
IL9	MR Egger	6	0.0314188	0.169203	0.861726	1.03192	0.740656	1.43772	MR Egger	1.43075	4	0	0.838833
IL9	Weighted median	6	0.140633	0.0913438	0.123657	1.151	0.962327	1.37667
IL9	Weighted mode	6	0.247348	0.107821	0.0702917	1.28062	1.03668	1.58198
IL9	Robust Adjusted Profile Score	6	0.185222	0.0609052	0.00235673	1.20349	1.06806	1.35608
IL9	MR-PRESSO	6	0.181826	0.0472301	0.0120037	1.19941	1.09336	1.31574
IL10	Inverse variance weighted	10	-0.02463	0.063293	0.697171	0.975671	0.861841	1.10453	Inverse variance weighted	15.8722	9	0.432969	0.0695999	-0.0323583	0.0148777	0.0613433	Raw	-0.02463	0.063293	0.706218	30.06	0.177
IL10	Inverse variance weighted (multiplicative random effects)	10	-0.02463	0.063293	0.697171	0.975671	0.861841	1.10453	Inverse variance weighted (multiplicative random effects)	15.8722	9	0.432969	0.0695999				Outlier-corrected				30.06	0.177
IL10	Inverse variance weighted (fixed effects)	10	-0.02463	0.0476606	0.60531	0.975671	0.888656	1.07121	Inverse variance weighted (fixed effects)	15.8722	9	0.432969	0.0695999
IL10	Maximum likelihood	10	-0.0248583	0.0483668	0.607285	0.975448	0.887224	1.07244	Maximum likelihood	15.866	9	0.432749	0.0697335
IL10	MR Egger	10	0.182183	0.108968	0.133086	1.19983	0.969094	1.48551	MR Egger	9.97432	8	0.19794	0.266833
IL10	Weighted median	10	0.0160713	0.0585177	0.783593	1.0162	0.906084	1.1397
IL10	Weighted mode	10	0.0685592	0.0576378	0.264683	1.07096	0.956561	1.19905
IL10	Robust Adjusted Profile Score	10	-0.0215517	0.0466037	0.643762	0.978679	0.893244	1.07228
IL10	MR-PRESSO	10	-0.02463	0.063293	0.706218	0.975671	0.861841	1.10453
IL10*	Inverse variance weighted	9	-0.00543364	0.0619945	0.930157	0.994581	0.880784	1.12308	Inverse variance weighted	12.8468	8	0.377275	0.117232	-0.0276494	0.0161535	0.130692	Raw	-0.00543364	0.0619945	0.932311	24.1539	0.2385
IL10*	Inverse variance weighted (multiplicative random effects)	9	-0.00543364	0.0619945	0.930157	0.994581	0.880784	1.12308	Inverse variance weighted (multiplicative random effects)	12.8468	8	0.377275	0.117232				Outlier-corrected				24.1539	0.2385
IL10*	Inverse variance weighted (fixed effects)	9	-0.00543364	0.0489217	0.911562	0.994581	0.903644	1.09467	Inverse variance weighted (fixed effects)	12.8468	8	0.377275	0.117232
IL10*	Maximum likelihood	9	-0.00550535	0.0494823	0.911411	0.99451	0.902586	1.09579	Maximum likelihood	12.8465	8	0.377261	0.117242
IL10*	MR Egger	9	0.163357	0.113228	0.19231	1.17746	0.943111	1.47003	MR Egger	9.0563	7	0.227057	0.248639
IL10*	Weighted median	9	0.0267601	0.05657	0.636182	1.02712	0.919324	1.14756
IL10*	Weighted mode	9	0.0683844	0.0613226	0.297159	1.07078	0.949511	1.20753
IL10*	Robust Adjusted Profile Score	9	-0.00305913	0.047776	0.948946	0.996946	0.907828	1.09481
IL10*	MR-PRESSO	9	-0.00543364	0.0619945	0.932311	0.994581	0.880784	1.12308
Interleukin-12p70	Inverse variance weighted	10	0.0381351	0.047655	0.423576	1.03887	0.946231	1.14058	Inverse variance weighted	12.7913	9	0.296399	0.172277	-0.0148194	0.0147636	0.344877	Raw	0.0381351	0.047655	0.444185	15.5713	0.352
Interleukin-12p70	Inverse variance weighted (multiplicative random effects)	10	0.0381351	0.047655	0.423576	1.03887	0.946231	1.14058	Inverse variance weighted (multiplicative random effects)	12.7913	9	0.296399	0.172277				Outlier-corrected				15.5713	0.352
Interleukin-12p70	Inverse variance weighted (fixed effects)	10	0.0381351	0.0399734	0.340079	1.03887	0.960585	1.12354	Inverse variance weighted (fixed effects)	12.7913	9	0.296399	0.172277
Interleukin-12p70	Maximum likelihood	10	0.0385946	0.0401945	0.336957	1.03935	0.96061	1.12454	Maximum likelihood	12.78	9	0.295777	0.172814
Interleukin-12p70	MR Egger	10	0.0992021	0.0772674	0.235118	1.10429	0.949099	1.28486	MR Egger	11.3605	8	0.295807	0.182096
Interleukin-12p70	Weighted median	10	0.0577718	0.0436297	0.185457	1.05947	0.972639	1.15406
Interleukin-12p70	Weighted mode	10	0.0647553	0.0465358	0.1975	1.0669	0.973892	1.16879
Interleukin-12p70	Robust Adjusted Profile Score	10	0.0336178	0.0380121	0.376481	1.03419	0.959939	1.11418
Interleukin-12p70	MR-PRESSO	10	0.0381351	0.047655	0.444185	1.03887	0.946231	1.14058
IL13	Inverse variance weighted	9	0.0340956	0.0328453	0.29924	1.03468	0.970173	1.10348	Inverse variance weighted	6.52097	8	0	0.589083	-0.0224673	0.0156951	0.195386	Raw	0.0340956	0.0296541	0.283445	8.42302	0.656
IL13	Inverse variance weighted (multiplicative random effects)	9	0.0340956	0.0296541	0.250236	1.03468	0.97626	1.0966	Inverse variance weighted (multiplicative random effects)	6.52097	8	0	0.589083				Outlier-corrected				8.42302	0.656
IL13	Inverse variance weighted (fixed effects)	9	0.0340956	0.0328453	0.29924	1.03468	0.970173	1.10348	Inverse variance weighted (fixed effects)	6.52097	8	0	0.589083
IL13	Maximum likelihood	9	0.0343809	0.0331152	0.299167	1.03498	0.969936	1.10438	Maximum likelihood	6.50945	8	0	0.59036
IL13	MR Egger	9	0.10025	0.056697	0.120357	1.10545	0.989183	1.23538	MR Egger	4.47182	7	0	0.724108
IL13	Weighted median	9	0.0483314	0.0369709	0.191117	1.04952	0.976157	1.12839
IL13	Weighted mode	9	0.0497619	0.0385592	0.232912	1.05102	0.974516	1.13353
IL13	Robust Adjusted Profile Score	9	0.0303671	0.0324578	0.349486	1.03083	0.967296	1.09854
IL13	MR-PRESSO	9	0.0340956	0.0296541	0.283445	1.03468	0.97626	1.0966
IL16	Inverse variance weighted	10	-0.0546519	0.0320414	0.0880707	0.946815	0.889182	1.00818	Inverse variance weighted	2.94274	9	0	0.966522	0.0108284	0.0150883	0.493382	Raw	-0.0546519	0.0183217	0.0153771	3.97505	0.958
IL16	Inverse variance weighted (multiplicative random effects)	10	-0.0546519	0.0183217	0.00285533	0.946815	0.913417	0.981433	Inverse variance weighted (multiplicative random effects)	2.94274	9	0	0.966522				Outlier-corrected				3.97505	0.958
IL16	Inverse variance weighted (fixed effects)	10	-0.0546519	0.0320414	0.0880707	0.946815	0.889182	1.00818	Inverse variance weighted (fixed effects)	2.94274	9	0	0.966522
IL16	Maximum likelihood	10	-0.0547385	0.0322585	0.0897214	0.946733	0.888727	1.00852	Maximum likelihood	2.92513	9	0	0.967189
IL16	MR Egger	10	-0.0850384	0.0530977	0.147924	0.918477	0.827695	1.01922	MR Egger	2.42769	8	0	0.965017
IL16	Weighted median	10	-0.0720044	0.0398736	0.0709473	0.930527	0.860573	1.00617
IL16	Weighted mode	10	-0.0688096	0.0401062	0.120357	0.933504	0.862933	1.00985
IL16	Robust Adjusted Profile Score	10	-0.0501372	0.0307813	0.103351	0.951099	0.895415	1.01025
IL16	MR-PRESSO	10	-0.0546519	0.0183217	0.0153771	0.946815	0.913417	0.981433
IL17	Inverse variance weighted	10	-0.165866	0.0722938	0.0217717	0.84716	0.735238	0.97612	Inverse variance weighted	3.79432	9	0	0.924421	0.00949185	0.0251474	0.715657	Raw	-0.165866	0.0469404	0.00637845	4.44984	0.939
IL17	Inverse variance weighted (multiplicative random effects)	10	-0.165866	0.0469404	0.00041004	0.84716	0.772697	0.928799	Inverse variance weighted (multiplicative random effects)	3.79432	9	0	0.924421				Outlier-corrected				4.44984	0.939
IL17	Inverse variance weighted (fixed effects)	10	-0.165866	0.0722938	0.0217717	0.84716	0.735238	0.97612	Inverse variance weighted (fixed effects)	3.79432	9	0	0.924421
IL17	Maximum likelihood	10	-0.166839	0.0735148	0.0232406	0.846336	0.732767	0.977507	Maximum likelihood	3.73333	9	0	0.928072
IL17	MR Egger	10	-0.222425	0.166375	0.218025	0.800575	0.577804	1.10923	MR Egger	3.65186	8	0	0.88709
IL17	Weighted median	10	-0.216803	0.0900854	0.0161003	0.805089	0.674779	0.960563
IL17	Weighted mode	10	-0.219784	0.117164	0.0934202	0.802692	0.637994	1.00991
IL17	Robust Adjusted Profile Score	10	-0.131398	0.0725089	0.0699609	0.876869	0.760701	1.01078
IL17	MR-PRESSO	10	-0.165866	0.0469404	0.00637845	0.84716	0.772697	0.928799
IL18	Inverse variance weighted	16	-0.020258	0.0358023	0.57151	0.979946	0.913538	1.05118	Inverse variance weighted	18.1489	15	0.173505	0.254917	0.00876784	0.0153917	0.577944	Raw	-0.020258	0.0358023	0.579877	19.8112	0.311
IL18	Inverse variance weighted (multiplicative random effects)	16	-0.020258	0.0358023	0.57151	0.979946	0.913538	1.05118	Inverse variance weighted (multiplicative random effects)	18.1489	15	0.173505	0.254917				Outlier-corrected				19.8112	0.311
IL18	Inverse variance weighted (fixed effects)	16	-0.020258	0.0325485	0.533683	0.979946	0.919383	1.0445	Inverse variance weighted (fixed effects)	18.1489	15	0.173505	0.254917
IL18	Maximum likelihood	16	-0.0204726	0.0329265	0.534096	0.979736	0.918505	1.04505	Maximum likelihood	18.1397	15	0.173084	0.255393
IL18	MR Egger	16	-0.0563948	0.0732567	0.454198	0.945166	0.818749	1.0911	MR Egger	17.7378	14	0.210725	0.218985
IL18	Weighted median	16	-0.0208955	0.0432647	0.629118	0.979321	0.8997	1.06599
IL18	Weighted mode	16	-0.00540072	0.0535174	0.920954	0.994614	0.89557	1.10461
IL18	Robust Adjusted Profile Score	16	-0.0321263	0.0318889	0.31372	0.968384	0.909711	1.03084
IL18	MR-PRESSO	16	-0.020258	0.0358023	0.579877	0.979946	0.913538	1.05118
IP, interferon-gamma-induced protein 10	Inverse variance weighted	11	-0.0234395	0.0543121	0.666053	0.976833	0.878191	1.08656	Inverse variance weighted	6.72896	10	0	0.750761	-0.0323831	0.0219164	0.17364	Raw	-0.0234395	0.0445524	0.610279	8.24671	0.761
IP, interferon-gamma-induced protein 10	Inverse variance weighted (multiplicative random effects)	11	-0.0234395	0.0445524	0.59881	0.976833	0.895152	1.06597	Inverse variance weighted (multiplicative random effects)	6.72896	10	0	0.750761				Outlier-corrected				8.24671	0.761
IP, interferon-gamma-induced protein 10	Inverse variance weighted (fixed effects)	11	-0.0234395	0.0543121	0.666053	0.976833	0.878191	1.08656	Inverse variance weighted (fixed effects)	6.72896	10	0	0.750761
IP, interferon-gamma-induced protein 10	Maximum likelihood	11	-0.0235349	0.0550321	0.6689	0.97674	0.876869	1.08799	Maximum likelihood	6.72459	10	0	0.751164
IP, interferon-gamma-induced protein 10	MR Egger	11	0.160642	0.135908	0.267496	1.17426	0.899661	1.53268	MR Egger	4.54574	9	0	0.871976
IP, interferon-gamma-induced protein 10	Weighted median	11	-0.0358625	0.0727072	0.621839	0.964773	0.836634	1.11254
IP, interferon-gamma-induced protein 10	Weighted mode	11	-0.0465665	0.0936377	0.629726	0.954501	0.794457	1.14679
IP, interferon-gamma-induced protein 10	Robust Adjusted Profile Score	11	0.00462645	0.0503149	0.926738	1.00464	0.910291	1.10876
IP, interferon-gamma-induced protein 10	MR-PRESSO	11	-0.0234395	0.0445524	0.610279	0.976833	0.895152	1.06597
MCP1, monocyte chemotactic protein-1	Inverse variance weighted	14	-0.0142453	0.04735	0.763528	0.985856	0.898479	1.08173	Inverse variance weighted	14.284	13	0.0898931	0.354149	-0.00272106	0.0144041	0.853322	Raw	-0.0142453	0.04735	0.768285	15.7427	0.435
MCP1, monocyte chemotactic protein-1	Inverse variance weighted (multiplicative random effects)	14	-0.0142453	0.04735	0.763528	0.985856	0.898479	1.08173	Inverse variance weighted (multiplicative random effects)	14.284	13	0.0898931	0.354149				Outlier-corrected				15.7427	0.435
MCP1, monocyte chemotactic protein-1	Inverse variance weighted (fixed effects)	14	-0.0142453	0.0451717	0.752488	0.985856	0.902324	1.07712	Inverse variance weighted (fixed effects)	14.284	13	0.0898931	0.354149
MCP1, monocyte chemotactic protein-1	Maximum likelihood	14	-0.0143667	0.0457872	0.753695	0.985736	0.901127	1.07829	Maximum likelihood	14.2818	13	0.0897494	0.354303
MCP1, monocyte chemotactic protein-1	MR Egger	14	0.00286992	0.103103	0.978251	1.00287	0.819376	1.22747	MR Egger	14.2417	12	0.157403	0.285542
MCP1, monocyte chemotactic protein-1	Weighted median	14	-0.0342616	0.0620972	0.581126	0.966319	0.855583	1.09139
MCP1, monocyte chemotactic protein-1	Weighted mode	14	-0.0266801	0.0648078	0.687281	0.973673	0.857526	1.10555
MCP1, monocyte chemotactic protein-1	Robust Adjusted Profile Score	14	-0.0146209	0.0462229	0.751765	0.985485	0.900128	1.07894
MCP1, monocyte chemotactic protein-1	MR-PRESSO	14	-0.0142453	0.04735	0.768285	0.985856	0.898479	1.08173
MCP3, monocyte-specific chemokine 3	Inverse variance weighted	3	-0.0995187	0.0818927	0.224277	0.905273	0.77103	1.06289	Inverse variance weighted	3.63045	2	0.449103	0.162802	0.0680521	0.100801	0.621959	Not enough intrumental variables
MCP3, monocyte-specific chemokine 3	Inverse variance weighted (multiplicative random effects)	3	-0.0995187	0.0818927	0.224277	0.905273	0.77103	1.06289	Inverse variance weighted (multiplicative random effects)	3.63045	2	0.449103	0.162802
MCP3, monocyte-specific chemokine 3	Inverse variance weighted (fixed effects)	3	-0.0995187	0.0607827	0.101571	0.905273	0.803601	1.01981	Inverse variance weighted (fixed effects)	3.63045	2	0.449103	0.162802
MCP3, monocyte-specific chemokine 3	Maximum likelihood	3	-0.106495	0.0652178	0.102486	0.898979	0.791107	1.02156	Maximum likelihood	3.47045	2	0.423707	0.17636
MCP3, monocyte-specific chemokine 3	MR Egger	3	-0.335319	0.362225	0.524545	0.71511	0.351593	1.45447	MR Egger	2.49382	1	0.599009	0.114294
MCP3, monocyte-specific chemokine 3	Weighted median	3	-0.114912	0.0721405	0.111185	0.891445	0.773904	1.02684
MCP3, monocyte-specific chemokine 3	Weighted mode	3	0.0192721	0.0874442	0.846017	1.01946	0.858887	1.21005
MCP3, monocyte-specific chemokine 3	Robust Adjusted Profile Score	3	-0.0564221	0.0506295	0.265102	0.94514	0.855854	1.04374
MCSF, macrophage colony-stimulating factor	Inverse variance weighted	8	0.0240764	0.0470039	0.608496	1.02437	0.934213	1.12323	Inverse variance weighted	7.11387	7	0.0160073	0.417121	-0.00726825	0.0274727	0.8002	Raw	0.0240764	0.0470039	0.624257	8.84233	0.447
MCSF, macrophage colony-stimulating factor	Inverse variance weighted (multiplicative random effects)	8	0.0240764	0.0470039	0.608496	1.02437	0.934213	1.12323	Inverse variance weighted (multiplicative random effects)	7.11387	7	0.0160073	0.417121				Outlier-corrected				8.84233	0.447
MCSF, macrophage colony-stimulating factor	Inverse variance weighted (fixed effects)	8	0.0240764	0.0466262	0.605595	1.02437	0.934904	1.12239	Inverse variance weighted (fixed effects)	7.11387	7	0.0160073	0.417121
MCSF, macrophage colony-stimulating factor	Maximum likelihood	8	0.0247115	0.0472742	0.601165	1.02502	0.934311	1.12453	Maximum likelihood	7.106	7	0.0149165	0.417928
MCSF, macrophage colony-stimulating factor	MR Egger	8	0.0433805	0.0887239	0.642243	1.04434	0.87764	1.24269	MR Egger	7.03184	6	0.146739	0.317912
MCSF, macrophage colony-stimulating factor	Weighted median	8	-0.0245179	0.0614879	0.690083	0.97578	0.864993	1.10076
MCSF, macrophage colony-stimulating factor	Weighted mode	8	-0.0338763	0.0848307	0.701546	0.966691	0.818613	1.14156
MCSF, macrophage colony-stimulating factor	Robust Adjusted Profile Score	8	0.0378597	0.0453278	0.403581	1.03859	0.950295	1.13508
MCSF, macrophage colony-stimulating factor	MR-PRESSO	8	0.0240764	0.0470039	0.624257	1.02437	0.934213	1.12323
MIF, macrophage-migration inhibitory factor	Inverse variance weighted	6	0.12943	0.0987722	0.190065	1.13818	0.937852	1.3813	Inverse variance weighted	7.37976	5	0.322471	0.193894	0.0849678	0.0386959	0.0930895	Raw	0.12943	0.0987722	0.247028	10.9312	0.283
MIF, macrophage-migration inhibitory factor	Inverse variance weighted (multiplicative random effects)	6	0.12943	0.0987722	0.190065	1.13818	0.937852	1.3813	Inverse variance weighted (multiplicative random effects)	7.37976	5	0.322471	0.193894				Outlier-corrected				10.9312	0.283
MIF, macrophage-migration inhibitory factor	Inverse variance weighted (fixed effects)	6	0.12943	0.0813015	0.111391	1.13818	0.970522	1.3348	Inverse variance weighted (fixed effects)	7.37976	5	0.322471	0.193894
MIF, macrophage-migration inhibitory factor	Maximum likelihood	6	0.137631	0.0867091	0.112451	1.14755	0.968198	1.36013	Maximum likelihood	7.25262	5	0.310594	0.20252
MIF, macrophage-migration inhibitory factor	MR Egger	6	-0.142021	0.147962	0.391487	0.867603	0.649192	1.1595	MR Egger	2.5583	4	0	0.634228
MIF, macrophage-migration inhibitory factor	Weighted median	6	0.126362	0.108602	0.244613	1.13469	0.917138	1.40385
MIF, macrophage-migration inhibitory factor	Weighted mode	6	0.0855876	0.11096	0.475362	1.08936	0.876433	1.35401
MIF, macrophage-migration inhibitory factor	Robust Adjusted Profile Score	6	0.150609	0.0671067	0.0248117	1.16254	1.01926	1.32596
MIF, macrophage-migration inhibitory factor	MR-PRESSO	6	0.12943	0.0987722	0.247028	1.13818	0.937852	1.3813
MIG, monokine induced by interferon gamma	Inverse variance weighted	14	-0.0453561	0.0418226	0.278148	0.955657	0.880444	1.03729	Inverse variance weighted	13.7695	13	0.0558822	0.390277	0.0119123	0.0216585	0.592405	Raw	-0.0453561	0.0418226	0.297851	15.3644	0.455
MIG, monokine induced by interferon gamma	Inverse variance weighted (multiplicative random effects)	14	-0.0453561	0.0418226	0.278148	0.955657	0.880444	1.03729	Inverse variance weighted (multiplicative random effects)	13.7695	13	0.0558822	0.390277				Outlier-corrected				15.3644	0.455
MIG, monokine induced by interferon gamma	Inverse variance weighted (fixed effects)	14	-0.0453561	0.0406372	0.264369	0.955657	0.882492	1.03489	Inverse variance weighted (fixed effects)	13.7695	13	0.0558822	0.390277
MIG, monokine induced by interferon gamma	Maximum likelihood	14	-0.0463304	0.0415933	0.265326	0.954726	0.879982	1.03582	Maximum likelihood	13.7313	13	0.0532552	0.393039
MIG, monokine induced by interferon gamma	MR Egger	14	-0.0884457	0.0893646	0.34185	0.915353	0.768281	1.09058	MR Egger	13.4309	12	0.106537	0.338515
MIG, monokine induced by interferon gamma	Weighted median	14	-0.0191863	0.0544566	0.724595	0.980997	0.881684	1.0915
MIG, monokine induced by interferon gamma	Weighted mode	14	-0.00146759	0.0658182	0.982549	0.998533	0.877682	1.13603
MIG, monokine induced by interferon gamma	Robust Adjusted Profile Score	14	-0.0484303	0.0374867	0.196381	0.952724	0.885233	1.02536
MIG, monokine induced by interferon gamma	MR-PRESSO	14	-0.0453561	0.0418226	0.297851	0.955657	0.880444	1.03729
MIP1a, macrophage inflammatory protein-1a	Inverse variance weighted	9	0.110712	0.0574409	0.0539282	1.11707	0.99813	1.25019	Inverse variance weighted	6.519	8	0	0.589301	-0.0203443	0.0269542	0.475007	Raw	0.110712	0.0518522	0.065267	8.45187	0.603
MIP1a, macrophage inflammatory protein-1a	Inverse variance weighted (multiplicative random effects)	9	0.110712	0.0518522	0.0327484	1.11707	1.00912	1.23657	Inverse variance weighted (multiplicative random effects)	6.519	8	0	0.589301				Outlier-corrected				8.45187	0.603
MIP1a, macrophage inflammatory protein-1a	Inverse variance weighted (fixed effects)	9	0.110712	0.0574409	0.0539282	1.11707	0.99813	1.25019	Inverse variance weighted (fixed effects)	6.519	8	0	0.589301
MIP1a, macrophage inflammatory protein-1a	Maximum likelihood	9	0.114889	0.0594179	0.0531656	1.12175	0.998431	1.2603	Maximum likelihood	6.38738	8	0	0.603925
MIP1a, macrophage inflammatory protein-1a	MR Egger	9	0.220402	0.156268	0.201274	1.24658	0.917701	1.69331	MR Egger	5.94931	7	0	0.54568
MIP1a, macrophage inflammatory protein-1a	Weighted median	9	0.0942786	0.077119	0.221515	1.09887	0.944713	1.27817
MIP1a, macrophage inflammatory protein-1a	Weighted mode	9	0.0883184	0.115901	0.46792	1.09234	0.87036	1.37092
MIP1a, macrophage inflammatory protein-1a	Robust Adjusted Profile Score	9	0.114913	0.0613118	0.0608982	1.12178	0.994755	1.26501
MIP1a, macrophage inflammatory protein-1a	MR-PRESSO	9	0.110712	0.0518522	0.065267	1.11707	1.00912	1.23657
MIP1b, macrophage inflammatory protein-1b	Inverse variance weighted	19	0.0358747	0.0337839	0.288287	1.03653	0.970114	1.10748	Inverse variance weighted	20.3524	18	0.115584	0.313333	-0.00902207	0.0118086	0.455327	Raw	0.0358747	0.0337839	0.302328	21.4572	0.393
MIP1b, macrophage inflammatory protein-1b	Inverse variance weighted (multiplicative random effects)	19	0.0358747	0.0337839	0.288287	1.03653	0.970114	1.10748	Inverse variance weighted (multiplicative random effects)	20.3524	18	0.115584	0.313333				Outlier-corrected				21.4572	0.393
MIP1b, macrophage inflammatory protein-1b	Inverse variance weighted (fixed effects)	19	0.0358747	0.0317715	0.258837	1.03653	0.973948	1.10312	Inverse variance weighted (fixed effects)	20.3524	18	0.115584	0.313333
MIP1b, macrophage inflammatory protein-1b	Maximum likelihood	19	0.0365614	0.0319926	0.253118	1.03724	0.974195	1.10436	Maximum likelihood	20.3354	18	0.114843	0.314258
MIP1b, macrophage inflammatory protein-1b	MR Egger	19	0.0636869	0.049935	0.219323	1.06576	0.966392	1.17534	MR Egger	19.6768	17	0.136037	0.291095
MIP1b, macrophage inflammatory protein-1b	Weighted median	19	0.0400749	0.0400117	0.316547	1.04089	0.962378	1.1258
MIP1b, macrophage inflammatory protein-1b	Weighted mode	19	0.0353516	0.034603	0.320489	1.03598	0.968051	1.10868
MIP1b, macrophage inflammatory protein-1b	Robust Adjusted Profile Score	19	0.0183525	0.0302274	0.543754	1.01852	0.959932	1.08069
MIP1b, macrophage inflammatory protein-1b	MR-PRESSO	19	0.0358747	0.0337839	0.302328	1.03653	0.970114	1.10748
PDGFbb, platelet-derived growth factor BB	Inverse variance weighted	13	0.040266	0.047766	0.399237	1.04109	0.948043	1.14326	Inverse variance weighted	11.4852	12	0	0.487858	-0.00895643	0.0139098	0.532839	Raw	0.040266	0.0467301	0.405758	14.5142	0.47
PDGFbb, platelet-derived growth factor BB	Inverse variance weighted (multiplicative random effects)	13	0.040266	0.0467301	0.388869	1.04109	0.94997	1.14095	Inverse variance weighted (multiplicative random effects)	11.4852	12	0	0.487858				Outlier-corrected				14.5142	0.47
PDGFbb, platelet-derived growth factor BB	Inverse variance weighted (fixed effects)	13	0.040266	0.047766	0.399237	1.04109	0.948043	1.14326	Inverse variance weighted (fixed effects)	11.4852	12	0	0.487858
PDGFbb, platelet-derived growth factor BB	Maximum likelihood	13	0.0407658	0.0481815	0.397503	1.04161	0.947745	1.14477	Maximum likelihood	11.4731	12	0	0.488863
PDGFbb, platelet-derived growth factor BB	MR Egger	13	0.0938219	0.0959883	0.349363	1.09836	0.909996	1.32572	MR Egger	11.068	11	0	0.437582
PDGFbb, platelet-derived growth factor BB	Weighted median	13	0.126539	0.0630391	0.0447167	1.13489	1.00299	1.28415
PDGFbb, platelet-derived growth factor BB	Weighted mode	13	0.0891091	0.0676062	0.21209	1.0932	0.957529	1.24809
PDGFbb, platelet-derived growth factor BB	Robust Adjusted Profile Score	13	0.0398161	0.0486733	0.413342	1.04062	0.945933	1.14478
PDGFbb, platelet-derived growth factor BB	MR-PRESSO	13	0.040266	0.0467301	0.405758	1.04109	0.94997	1.14095
RANTES, regulated on Activation, Normal T Cell Expressed and Secreted	Inverse variance weighted	10	-0.0542741	0.0483793	0.261928	0.947172	0.861485	1.04138	Inverse variance weighted	8.77706	9	0	0.458103	0.00238908	0.0297242	0.937913	Raw	-0.0542741	0.0477763	0.285299	10.7406	0.489
RANTES, regulated on Activation, Normal T Cell Expressed and Secreted	Inverse variance weighted (multiplicative random effects)	10	-0.0542741	0.0477763	0.255955	0.947172	0.862504	1.04015	Inverse variance weighted (multiplicative random effects)	8.77706	9	0	0.458103				Outlier-corrected				10.7406	0.489
RANTES, regulated on Activation, Normal T Cell Expressed and Secreted	Inverse variance weighted (fixed effects)	10	-0.0542741	0.0483793	0.261928	0.947172	0.861485	1.04138	Inverse variance weighted (fixed effects)	8.77706	9	0	0.458103
RANTES, regulated on Activation, Normal T Cell Expressed and Secreted	Maximum likelihood	10	-0.0562327	0.0492496	0.253542	0.945319	0.858334	1.04112	Maximum likelihood	8.73659	9	0	0.461936
RANTES, regulated on Activation, Normal T Cell Expressed and Secreted	MR Egger	10	-0.0651322	0.144278	0.663662	0.936944	0.706158	1.24315	MR Egger	8.76997	8	0.0877966	0.362071
RANTES, regulated on Activation, Normal T Cell Expressed and Secreted	Weighted median	10	-0.101687	0.0669375	0.128728	0.903312	0.792245	1.02995
RANTES, regulated on Activation, Normal T Cell Expressed and Secreted	Weighted mode	10	-0.131826	0.106005	0.245068	0.876494	0.712059	1.0789
RANTES, regulated on Activation, Normal T Cell Expressed and Secreted	Robust Adjusted Profile Score	10	-0.0476543	0.0485968	0.326787	0.953463	0.866837	1.04875
RANTES, regulated on Activation, Normal T Cell Expressed and Secreted	MR-PRESSO	10	-0.0542741	0.0477763	0.285299	0.947172	0.862504	1.04015
SCF, stem cell factor	Inverse variance weighted	9	-0.00548781	0.0810383	0.94601	0.994527	0.848468	1.16573	Inverse variance weighted	12.0508	8	0.336142	0.148953	-0.0469967	0.0185763	0.0392367	Raw	-0.00548781	0.0810383	0.947671	14.8643	0.18
SCF, stem cell factor	Inverse variance weighted (multiplicative random effects)	9	-0.00548781	0.0810383	0.94601	0.994527	0.848468	1.16573	Inverse variance weighted (multiplicative random effects)	12.0508	8	0.336142	0.148953				Outlier-corrected				14.8643	0.18
SCF, stem cell factor	Inverse variance weighted (fixed effects)	9	-0.00548781	0.0660279	0.933761	0.994527	0.873801	1.13193	Inverse variance weighted (fixed effects)	12.0508	8	0.336142	0.148953
SCF, stem cell factor	Maximum likelihood	9	-0.00562096	0.067507	0.933641	0.994395	0.871156	1.13507	Maximum likelihood	12.0505	8	0.336126	0.148966
SCF, stem cell factor	MR Egger	9	0.309304	0.140861	0.064126	1.36248	1.03377	1.79569	MR Egger	5.6502	7	0	0.581134
SCF, stem cell factor	Weighted median	9	0.0212282	0.0952207	0.823584	1.02146	0.847551	1.23104
SCF, stem cell factor	Weighted mode	9	0.100848	0.126116	0.447006	1.10611	0.863865	1.41628
SCF, stem cell factor	Robust Adjusted Profile Score	9	-0.0249882	0.063278	0.69292	0.975321	0.861558	1.10411
SCF, stem cell factor	MR-PRESSO	9	-0.00548781	0.0810383	0.947671	0.994527	0.848468	1.16573
SCGFb, stem cell growth factor beta	Inverse variance weighted	14	0.0237558	0.040861	0.560984	1.02404	0.945225	1.10943	Inverse variance weighted	11.0729	13	0	0.604714	0.0287347	0.0161566	0.100643	Raw	0.0237558	0.0377109	0.539646	13.0066	0.606
SCGFb, stem cell growth factor beta	Inverse variance weighted (multiplicative random effects)	14	0.0237558	0.0377109	0.528731	1.02404	0.951079	1.1026	Inverse variance weighted (multiplicative random effects)	11.0729	13	0	0.604714				Outlier-corrected				13.0066	0.606
SCGFb, stem cell growth factor beta	Inverse variance weighted (fixed effects)	14	0.0237558	0.040861	0.560984	1.02404	0.945225	1.10943	Inverse variance weighted (fixed effects)	11.0729	13	0	0.604714
SCGFb, stem cell growth factor beta	Maximum likelihood	14	0.0241091	0.0413185	0.55956	1.0244	0.944712	1.11081	Maximum likelihood	11.0658	13	0	0.605307
SCGFb, stem cell growth factor beta	MR Egger	14	-0.102079	0.0817043	0.235349	0.902958	0.769342	1.05978	MR Egger	7.90975	12	0	0.792143
SCGFb, stem cell growth factor beta	Weighted median	14	0.011501	0.0555993	0.836123	1.01157	0.907126	1.12803
SCGFb, stem cell growth factor beta	Weighted mode	14	0.0340314	0.080885	0.680819	1.03462	0.882935	1.21236
SCGFb, stem cell growth factor beta	Robust Adjusted Profile Score	14	0.0183512	0.0411771	0.655839	1.01852	0.939548	1.10413
SCGFb, stem cell growth factor beta	MR-PRESSO	14	0.0237558	0.0377109	0.539646	1.02404	0.951079	1.1026
SDF1a, stromal cell-derived factor-1 alpha	Inverse variance weighted	8	-0.0815489	0.0943023	0.38717	0.921688	0.766147	1.10881	Inverse variance weighted	2.77004	7	0	0.90543	0.00618277	0.0226834	0.794323	Raw	-0.0815489	0.059322	0.211619	3.40792	0.915
SDF1a, stromal cell-derived factor-1 alpha	Inverse variance weighted (multiplicative random effects)	8	-0.0815489	0.059322	0.16923	0.921688	0.820517	1.03533	Inverse variance weighted (multiplicative random effects)	2.77004	7	0	0.90543				Outlier-corrected				3.40792	0.915
SDF1a, stromal cell-derived factor-1 alpha	Inverse variance weighted (fixed effects)	8	-0.0815489	0.0943023	0.38717	0.921688	0.766147	1.10881	Inverse variance weighted (fixed effects)	2.77004	7	0	0.90543
SDF1a, stromal cell-derived factor-1 alpha	Maximum likelihood	8	-0.0813524	0.0955272	0.394428	0.921869	0.76446	1.11169	Maximum likelihood	2.75836	7	0	0.906421
SDF1a, stromal cell-derived factor-1 alpha	MR Egger	8	-0.138046	0.227722	0.56659	0.871058	0.557451	1.36109	MR Egger	2.69575	6	0	0.84595
SDF1a, stromal cell-derived factor-1 alpha	Weighted median	8	-0.0137363	0.11999	0.908858	0.986358	0.779646	1.24788
SDF1a, stromal cell-derived factor-1 alpha	Weighted mode	8	-0.00738123	0.132569	0.957154	0.992646	0.765508	1.28718
SDF1a, stromal cell-derived factor-1 alpha	Robust Adjusted Profile Score	8	-0.0280915	0.0780222	0.718814	0.972299	0.834423	1.13296
SDF1a, stromal cell-derived factor-1 alpha	MR-PRESSO	8	-0.0815489	0.059322	0.211619	0.921688	0.820517	1.03533
TNFa, tumour necrosis factor alpha	Inverse variance weighted	5	-0.0067359	0.067745	0.920797	0.993287	0.869779	1.13433	Inverse variance weighted	3.32465	4	0	0.505036	0.00175887	0.0264193	0.951108	Raw	-0.0067359	0.0617619	0.918405	6.38286	0.492
TNFa, tumour necrosis factor alpha	Inverse variance weighted (multiplicative random effects)	5	-0.0067359	0.0617619	0.913153	0.993287	0.880039	1.12111	Inverse variance weighted (multiplicative random effects)	3.32465	4	0	0.505036				Outlier-corrected				6.38286	0.492
TNFa, tumour necrosis factor alpha	Inverse variance weighted (fixed effects)	5	-0.0067359	0.067745	0.920797	0.993287	0.869779	1.13433	Inverse variance weighted (fixed effects)	3.32465	4	0	0.505036
TNFa, tumour necrosis factor alpha	Maximum likelihood	5	-0.00697236	0.0688945	0.919389	0.993052	0.867616	1.13662	Maximum likelihood	3.32429	4	0	0.505092
TNFa, tumour necrosis factor alpha	MR Egger	5	-0.014597	0.137917	0.92239	0.985509	0.752079	1.29139	MR Egger	3.31975	3	0.0963166	0.344904
TNFa, tumour necrosis factor alpha	Weighted median	5	-0.0469869	0.0905972	0.604015	0.9541	0.79887	1.13949
TNFa, tumour necrosis factor alpha	Weighted mode	5	-0.0623927	0.0962963	0.552347	0.939514	0.777919	1.13468
TNFa, tumour necrosis factor alpha	Robust Adjusted Profile Score	5	-0.00697583	0.0710088	0.921743	0.993048	0.864025	1.14134
TNFa, tumour necrosis factor alpha	MR-PRESSO	5	-0.0067359	0.0617619	0.918405	0.993287	0.880039	1.12111
TNFb, tumour necrosis factor beta	Inverse variance weighted	4	0.0188005	0.0510659	0.712753	1.01898	0.921927	1.12625	Inverse variance weighted	4.32015	3	0.30558	0.228905	0.0378854	0.0197892	0.195661	Raw	0.0188005	0.0510659	0.737197	9.09875	0.304
TNFb, tumour necrosis factor beta	Inverse variance weighted (multiplicative random effects)	4	0.0188005	0.0510659	0.712753	1.01898	0.921927	1.12625	Inverse variance weighted (multiplicative random effects)	4.32015	3	0.30558	0.228905				Outlier-corrected				9.09875	0.304
TNFb, tumour necrosis factor beta	Inverse variance weighted (fixed effects)	4	0.0188005	0.0425542	0.658634	1.01898	0.937437	1.10761	Inverse variance weighted (fixed effects)	4.32015	3	0.30558	0.228905
TNFb, tumour necrosis factor beta	Maximum likelihood	4	0.0194076	0.0432461	0.653597	1.0196	0.936735	1.10979	Maximum likelihood	4.31384	3	0.304564	0.229509
TNFb, tumour necrosis factor beta	MR Egger	4	-0.08034	0.0670269	0.353435	0.922803	0.809197	1.05236	MR Egger	0.655056	2	0	0.720703
TNFb, tumour necrosis factor beta	Weighted median	4	-0.0328264	0.0497019	0.508955	0.967707	0.877883	1.06672
TNFb, tumour necrosis factor beta	Weighted mode	4	-0.0320538	0.0550578	0.601308	0.968454	0.869387	1.07881
TNFb, tumour necrosis factor beta	Robust Adjusted Profile Score	4	0.0151366	0.0417538	0.716964	1.01525	0.935475	1.10183
TNFb, tumour necrosis factor beta	MR-PRESSO	4	0.0188005	0.0510659	0.737197	1.01898	0.921927	1.12625
TRAIL, TNF-related apoptosis-inducing ligand	Inverse variance weighted	15	0.0213232	0.0364269	0.558299	1.02155	0.95116	1.09715	Inverse variance weighted	16.3505	14	0.143755	0.292443	0.00339449	0.0119508	0.780854	Raw	0.0213232	0.0364269	0.567615	19.939	0.28
TRAIL, TNF-related apoptosis-inducing ligand	Inverse variance weighted (multiplicative random effects)	15	0.0213232	0.0364269	0.558299	1.02155	0.95116	1.09715	Inverse variance weighted (multiplicative random effects)	16.3505	14	0.143755	0.292443				Outlier-corrected				19.939	0.28
TRAIL, TNF-related apoptosis-inducing ligand	Inverse variance weighted (fixed effects)	15	0.0213232	0.033707	0.526993	1.02155	0.956244	1.09132	Inverse variance weighted (fixed effects)	16.3505	14	0.143755	0.292443
TRAIL, TNF-related apoptosis-inducing ligand	Maximum likelihood	15	0.0213451	0.0339727	0.529805	1.02157	0.955767	1.09191	Maximum likelihood	16.3454	14	0.143488	0.292741
TRAIL, TNF-related apoptosis-inducing ligand	MR Egger	15	0.0131052	0.0475107	0.78701	1.01319	0.923102	1.11207	MR Egger	16.2496	13	0.199981	0.235913
TRAIL, TNF-related apoptosis-inducing ligand	Weighted median	15	0.0281163	0.0465395	0.545751	1.02852	0.938849	1.12675
TRAIL, TNF-related apoptosis-inducing ligand	Weighted mode	15	0.0525988	0.0514547	0.32401	1.05401	0.952893	1.16585
TRAIL, TNF-related apoptosis-inducing ligand	Robust Adjusted Profile Score	15	0.0157016	0.0318055	0.621535	1.01583	0.954434	1.08117
TRAIL, TNF-related apoptosis-inducing ligand	MR-PRESSO	15	0.0213232	0.0364269	0.567615	1.02155	0.95116	1.09715
TRAIL**	Inverse variance weighted	16	0.0212919	0.0351687	0.5449	1.02152	0.953478	1.09442	Inverse variance weighted	16.3511	15	0.0826312	0.359108	0.00339737	0.0115153	0.7723	Raw	0.0212919	0.0351687	0.55395	19.9341	0.327
TRAIL**	Inverse variance weighted (multiplicative random effects)	16	0.0212919	0.0351687	0.5449	1.02152	0.953478	1.09442	Inverse variance weighted (multiplicative random effects)	16.3511	15	0.0826312	0.359108				Outlier-corrected				19.9341	0.327
TRAIL**	Inverse variance weighted (fixed effects)	16	0.0212919	0.0336844	0.527322	1.02152	0.956256	1.09124	Inverse variance weighted (fixed effects)	16.3511	15	0.0826312	0.359108
TRAIL**	Maximum likelihood	16	0.0215229	0.0339522	0.526134	1.02176	0.955975	1.09206	Maximum likelihood	16.3457	15	0.0823257	0.359458
TRAIL**	MR Egger	16	0.0130718	0.0457522	0.779284	1.01316	0.926258	1.10821	MR Egger	16.2501	14	0.138466	0.298342
TRAIL**	Weighted median	16	0.0279762	0.0488519	0.566866	1.02837	0.934472	1.13171
TRAIL**	Weighted mode	16	0.0516199	0.0504674	0.322599	1.05298	0.953805	1.16246
TRAIL**	Robust Adjusted Profile Score	16	0.015681	0.031787	0.621791	1.0158	0.954448	1.0811
TRAIL**	MR-PRESSO	16	0.0212919	0.0351687	0.55395	1.02152	0.953478	1.09442
VEGF, vascular endothelial growth factor	Inverse variance weighted	10	0.0223372	0.0387426	0.564242	1.02259	0.947813	1.10326	Inverse variance weighted	13.4375	9	0.330234	0.143787	-0.0144016	0.0156135	0.383304	Raw	0.0223372	0.0387426	0.578374	22.5221	0.308
VEGF, vascular endothelial growth factor	Inverse variance weighted (multiplicative random effects)	10	0.0223372	0.0387426	0.564242	1.02259	0.947813	1.10326	Inverse variance weighted (multiplicative random effects)	13.4375	9	0.330234	0.143787				Outlier-corrected				22.5221	0.308
VEGF, vascular endothelial growth factor	Inverse variance weighted (fixed effects)	10	0.0223372	0.0317067	0.481125	1.02259	0.960974	1.08815	Inverse variance weighted (fixed effects)	13.4375	9	0.330234	0.143787
VEGF, vascular endothelial growth factor	Maximum likelihood	10	0.0223113	0.0318868	0.484113	1.02256	0.96061	1.08851	Maximum likelihood	13.4328	9	0.329997	0.143982
VEGF, vascular endothelial growth factor	MR Egger	10	0.0705499	0.0652566	0.311156	1.0731	0.944261	1.21951	MR Egger	12.1458	8	0.341338	0.144815
VEGF, vascular endothelial growth factor	Weighted median	10	0.0370065	0.0358048	0.301341	1.0377	0.967373	1.11314
VEGF, vascular endothelial growth factor	Weighted mode	10	0.0486386	0.0379872	0.23242	1.04984	0.974514	1.13099
VEGF, vascular endothelial growth factor	Robust Adjusted Profile Score	10	0.0147995	0.0305523	0.628102	1.01491	0.955918	1.07754
VEGF, vascular endothelial growth factor	MR-PRESSO	10	0.0223372	0.0387426	0.578374	1.02259	0.947813	1.10326
NOTE:
* SNPs associated with confounders
** Results after using proxy SNP

## Sheet: Table S8
Table S8 Association of Periodontitis (P<5E-6) With circulating Cytokines Using Mendelian Randomization
	MR Results								Heterogeneity test					Horizontal pleiotropy test
									Cochrane Q Test					MR-Egger Intercept Test			MR-PRESSO Global Test
Cytokines	Methods	SNPs	Beta	SE	P-value	OR	Low95%CI	Up95%CI	Methods	Q	Q_df	I2	Q_pval	Intercept	SE	P-value	MR.results	Beta	SE	P-value	Global.Test.RSSobs	Global.Test.P-value
bNGF, beta nerve growth factor	Inverse variance weighted	8	0.0621053	0.0655863	0.343677	1.06407	0.935715	1.21004	Inverse variance weighted	7.32979	7	0.0449934	0.395368	0.00668735	0.0241911	0.791487	Raw	0.0621053	0.0655863	0.375211	8.3527	0.548
bNGF, beta nerve growth factor	Inverse variance weighted (multiplicative random effects)	8	0.0621053	0.0655863	0.343677	1.06407	0.935715	1.21004	Inverse variance weighted (multiplicative random effects)	7.32979	7	0.0449934	0.395368				Outlier-corrected	NA			8.3527	0.548
bNGF, beta nerve growth factor	Inverse variance weighted (fixed effects)	8	0.0621053	0.0640938	0.332558	1.06407	0.938457	1.20651	Inverse variance weighted (fixed effects)	7.32979	7	0.0449934	0.395368
bNGF, beta nerve growth factor	Maximum likelihood	8	0.0634605	0.065472	0.332407	1.06552	0.937194	1.21141	Maximum likelihood	7.31036	7	0.0424544	0.397297
bNGF, beta nerve growth factor	MR Egger	8	0.0456117	0.0922779	0.638677	1.04667	0.873495	1.25417	MR Egger	7.23761	6	0.170997	0.299431
bNGF, beta nerve growth factor	Weighted median	8	0.0633276	0.0810031	0.434337	1.06538	0.908974	1.24869
bNGF, beta nerve growth factor	Weighted mode	8	0.0678456	0.0865339	0.458723	1.0702	0.903246	1.26801
bNGF, beta nerve growth factor	Robust Adjusted Profile Score	8	0.0635011	0.0682982	0.352494	1.06556	0.932055	1.21819
bNGF, beta nerve growth factor	MR-PRESSO	8	0.0621053	0.0655863	0.375211	1.06407	0.935715	1.21004
CTACK, cutaneous T-cell attracting chemokine	Inverse variance weighted	7	-0.000550173	0.0668148	0.99343	0.99945	0.876773	1.13929	Inverse variance weighted	5.45189	6	0	0.48729	-0.0355634	0.0220618	0.167882	Raw	-0.000550173	0.0636899	0.993388	11.1592	0.403
CTACK, cutaneous T-cell attracting chemokine	Inverse variance weighted (multiplicative random effects)	7	-0.000550173	0.0636899	0.993108	0.99945	0.88216	1.13234	Inverse variance weighted (multiplicative random effects)	5.45189	6	0	0.48729				Outlier-corrected	NA			11.1592	0.403
CTACK, cutaneous T-cell attracting chemokine	Inverse variance weighted (fixed effects)	7	-0.000550173	0.0668148	0.99343	0.99945	0.876773	1.13929	Inverse variance weighted (fixed effects)	5.45189	6	0	0.48729
CTACK, cutaneous T-cell attracting chemokine	Maximum likelihood	7	-0.000565279	0.0680326	0.993371	0.999435	0.87467	1.142	Maximum likelihood	5.45189	6	0	0.487291
CTACK, cutaneous T-cell attracting chemokine	MR Egger	7	0.0933249	0.0886317	0.340565	1.09782	0.922753	1.3061	MR Egger	2.85338	5	0	0.722579
CTACK, cutaneous T-cell attracting chemokine	Weighted median	7	0.0777545	0.0880978	0.377456	1.08086	0.909448	1.28457
CTACK, cutaneous T-cell attracting chemokine	Weighted mode	7	0.0842046	0.0893601	0.382412	1.08785	0.913071	1.29609
CTACK, cutaneous T-cell attracting chemokine	Robust Adjusted Profile Score	7	-0.000570153	0.0700419	0.993505	0.99943	0.871227	1.1465
CTACK, cutaneous T-cell attracting chemokine	MR-PRESSO	7	-0.000550173	0.0636899	0.993388	0.99945	0.88216	1.13234
Eotaxin	Inverse variance weighted	8	0.0200832	0.0450481	0.655729	1.02029	0.934063	1.11447	Inverse variance weighted	4.45917	7	0	0.725628	0.0176032	0.0149638	0.283993	Raw	0.0200832	0.0359546	0.593863	7.35504	0.671
Eotaxin	Inverse variance weighted (multiplicative random effects)	8	0.0200832	0.0359546	0.576454	1.02029	0.950861	1.09478	Inverse variance weighted (multiplicative random effects)	4.45917	7	0	0.725628				Outlier-corrected	NA			7.35504	0.671
Eotaxin	Inverse variance weighted (fixed effects)	8	0.0200832	0.0450481	0.655729	1.02029	0.934063	1.11447	Inverse variance weighted (fixed effects)	4.45917	7	0	0.725628
Eotaxin	Maximum likelihood	8	0.0207023	0.0461669	0.653847	1.02092	0.932595	1.11761	Maximum likelihood	4.454	7	0	0.726249
Eotaxin	MR Egger	8	-0.0280583	0.0608607	0.661019	0.972332	0.862996	1.09552	MR Egger	3.07528	6	0	0.799341
Eotaxin	Weighted median	8	-0.00237666	0.0562658	0.966307	0.997626	0.893457	1.11394
Eotaxin	Weighted mode	8	-0.0147825	0.0604685	0.813881	0.985326	0.875202	1.10931
Eotaxin	Robust Adjusted Profile Score	8	0.0207245	0.0478012	0.664611	1.02094	0.929633	1.12122
Eotaxin	MR-PRESSO	8	0.0200832	0.0359546	0.593863	1.02029	0.950861	1.09478
FGFBasic, basicfibroblast growth factor	Inverse variance weighted	8	0.0278176	0.049327	0.572793	1.02821	0.933454	1.13258	Inverse variance weighted	3.90364	7	0	0.790807	0.018413	0.0158822	0.290363	Raw	0.0278176	0.0368358	0.47478	7.3686	0.685
FGFBasic, basicfibroblast growth factor	Inverse variance weighted (multiplicative random effects)	8	0.0278176	0.0368358	0.450143	1.02821	0.95659	1.10519	Inverse variance weighted (multiplicative random effects)	3.90364	7	0	0.790807				Outlier-corrected	NA			7.3686	0.685
FGFBasic, basicfibroblast growth factor	Inverse variance weighted (fixed effects)	8	0.0278176	0.049327	0.572793	1.02821	0.933454	1.13258	Inverse variance weighted (fixed effects)	3.90364	7	0	0.790807
FGFBasic, basicfibroblast growth factor	Maximum likelihood	8	0.0289262	0.050923	0.570009	1.02935	0.931571	1.13739	Maximum likelihood	3.89372	7	0	0.791934
FGFBasic, basicfibroblast growth factor	MR Egger	8	-0.0265708	0.0680733	0.709776	0.973779	0.852148	1.11277	MR Egger	2.55955	6	0	0.861744
FGFBasic, basicfibroblast growth factor	Weighted median	8	-0.0363096	0.0635938	0.568026	0.964342	0.851332	1.09235
FGFBasic, basicfibroblast growth factor	Weighted mode	8	-0.0347559	0.0675029	0.622491	0.965841	0.846148	1.10247
FGFBasic, basicfibroblast growth factor	Robust Adjusted Profile Score	8	0.0288924	0.0523521	0.581027	1.02931	0.928934	1.14054
FGFBasic, basicfibroblast growth factor	MR-PRESSO	8	0.0278176	0.0368358	0.47478	1.02821	0.95659	1.10519
GCSF, granulocyte colony-stimulating factor	Inverse variance weighted	8	0.0326791	0.0521065	0.530554	1.03322	0.932907	1.14432	Inverse variance weighted	5.14381	7	0	0.642418	-0.00382882	0.0164148	0.823318	Raw	0.0326791	0.0446669	0.488164	6.28079	0.688
GCSF, granulocyte colony-stimulating factor	Inverse variance weighted (multiplicative random effects)	8	0.0326791	0.0446669	0.464401	1.03322	0.94661	1.12775	Inverse variance weighted (multiplicative random effects)	5.14381	7	0	0.642418				Outlier-corrected	NA			6.28079	0.688
GCSF, granulocyte colony-stimulating factor	Inverse variance weighted (fixed effects)	8	0.0326791	0.0521065	0.530554	1.03322	0.932907	1.14432	Inverse variance weighted (fixed effects)	5.14381	7	0	0.642418
GCSF, granulocyte colony-stimulating factor	Maximum likelihood	8	0.0333107	0.0528174	0.528251	1.03387	0.932197	1.14664	Maximum likelihood	5.13565	7	0	0.643413
GCSF, granulocyte colony-stimulating factor	MR Egger	8	0.0456194	0.0761103	0.570841	1.04668	0.901625	1.21506	MR Egger	5.0894	6	0	0.532399
GCSF, granulocyte colony-stimulating factor	Weighted median	8	0.0285602	0.0706522	0.686039	1.02897	0.895908	1.1818
GCSF, granulocyte colony-stimulating factor	Weighted mode	8	0.0251335	0.0838694	0.773129	1.02545	0.87001	1.20867
GCSF, granulocyte colony-stimulating factor	Robust Adjusted Profile Score	8	0.0333857	0.055236	0.545565	1.03395	0.927858	1.15217
GCSF, granulocyte colony-stimulating factor	MR-PRESSO	8	0.0326791	0.0446669	0.488164	1.03322	0.94661	1.12775
GROa, growth-regulated oncogene-a	Inverse variance weighted	7	-0.0528866	0.0666763	0.42767	0.948488	0.832292	1.08091	Inverse variance weighted	3.22067	6	0	0.780684	-0.00317627	0.0222346	0.891985	Raw	-0.0528866	0.0488505	0.320555	5.73943	0.707
GROa, growth-regulated oncogene-a	Inverse variance weighted (multiplicative random effects)	7	-0.0528866	0.0488505	0.278976	0.948488	0.861885	1.04379	Inverse variance weighted (multiplicative random effects)	3.22067	6	0	0.780684				Outlier-corrected	NA			5.73943	0.707
GROa, growth-regulated oncogene-a	Inverse variance weighted (fixed effects)	7	-0.0528866	0.0666763	0.42767	0.948488	0.832292	1.08091	Inverse variance weighted (fixed effects)	3.22067	6	0	0.780684
GROa, growth-regulated oncogene-a	Maximum likelihood	7	-0.0542059	0.0688288	0.430962	0.947237	0.827695	1.08404	Maximum likelihood	3.20985	6	0	0.782085
GROa, growth-regulated oncogene-a	MR Egger	7	-0.044735	0.0877607	0.63193	0.956251	0.805134	1.13573	MR Egger	3.20026	5	0	0.669142
GROa, growth-regulated oncogene-a	Weighted median	7	-0.0241776	0.0838313	0.773035	0.976112	0.828211	1.15043
GROa, growth-regulated oncogene-a	Weighted mode	7	-0.000226555	0.0868424	0.998003	0.999773	0.843296	1.18529
GROa, growth-regulated oncogene-a	Robust Adjusted Profile Score	7	-0.0542825	0.0716287	0.448552	0.947165	0.823102	1.08993
GROa, growth-regulated oncogene-a	MR-PRESSO	7	-0.0528866	0.0488505	0.320555	0.948488	0.861885	1.04379
HGF, hepatocyte growth factor	Inverse variance weighted	7	0.00483401	0.0459623	0.916238	1.00485	0.918281	1.09957	Inverse variance weighted	6.23006	6	0.0369274	0.397918	0.013889	0.0152557	0.404355	Raw	0.00483401	0.0459623	0.919666	9.5177	0.473
HGF, hepatocyte growth factor	Inverse variance weighted (multiplicative random effects)	7	0.00483401	0.0459623	0.916238	1.00485	0.918281	1.09957	Inverse variance weighted (multiplicative random effects)	6.23006	6	0.0369274	0.397918				Outlier-corrected	NA			9.5177	0.473
HGF, hepatocyte growth factor	Inverse variance weighted (fixed effects)	7	0.00483401	0.0451057	0.914653	1.00485	0.919824	1.09773	Inverse variance weighted (fixed effects)	6.23006	6	0.0369274	0.397918
HGF, hepatocyte growth factor	Maximum likelihood	7	0.00483907	0.0458454	0.915938	1.00485	0.918496	1.09932	Maximum likelihood	6.22977	6	0.0368824	0.39795
HGF, hepatocyte growth factor	MR Egger	7	-0.0331442	0.0625677	0.618966	0.967399	0.85575	1.09361	MR Egger	5.34415	5	0.0643978	0.375338
HGF, hepatocyte growth factor	Weighted median	7	-0.0379977	0.05639	0.500415	0.962715	0.861981	1.07522
HGF, hepatocyte growth factor	Weighted mode	7	-0.0380902	0.0586318	0.539976	0.962626	0.858122	1.07986
HGF, hepatocyte growth factor	Robust Adjusted Profile Score	7	0.00497523	0.0475605	0.916686	1.00499	0.915538	1.10318
HGF, hepatocyte growth factor	MR-PRESSO	7	0.00483401	0.0459623	0.919666	1.00485	0.918281	1.09957
IFNg, interferon gamma	Inverse variance weighted	8	0.0035539	0.0641695	0.955833	1.00356	0.884955	1.13806	Inverse variance weighted	10.5701	7	0.337752	0.158503	0.0226277	0.0199144	0.29919	Raw	0.0035539	0.0641695	0.957381	15.1915	0.191
IFNg, interferon gamma	Inverse variance weighted (multiplicative random effects)	8	0.0035539	0.0641695	0.955833	1.00356	0.884955	1.13806	Inverse variance weighted (multiplicative random effects)	10.5701	7	0.337752	0.158503				Outlier-corrected	NA			15.1915	0.191
IFNg, interferon gamma	Inverse variance weighted (fixed effects)	8	0.0035539	0.0522203	0.945741	1.00356	0.905926	1.11172	Inverse variance weighted (fixed effects)	10.5701	7	0.337752	0.158503
IFNg, interferon gamma	Maximum likelihood	8	0.0038337	0.0539983	0.9434	1.00384	0.903027	1.11591	Maximum likelihood	10.5698	7	0.337733	0.158518
IFNg, interferon gamma	MR Egger	8	-0.0709783	0.0908628	0.464406	0.931482	0.779526	1.11306	MR Egger	8.69838	6	0.310216	0.191265
IFNg, interferon gamma	Weighted median	8	-0.0938422	0.0709641	0.186039	0.910426	0.792208	1.04629
IFNg, interferon gamma	Weighted mode	8	-0.0933947	0.0817078	0.290607	0.910834	0.776047	1.06903
IFNg, interferon gamma	Robust Adjusted Profile Score	8	0.00379127	0.0540331	0.944062	1.0038	0.902927	1.11594
IFNg, interferon gamma	MR-PRESSO	8	0.0035539	0.0641695	0.957381	1.00356	0.884955	1.13806
IL1b, interleukin	Inverse variance weighted	8	-0.044981	0.0764429	0.556246	0.956016	0.822992	1.11054	Inverse variance weighted	15.8769	7	0.559108	0.0262651	0.00714552	0.0279892	0.807021	Raw	-0.044981	0.0764429	0.574733	18.3801	0.113
IL1b, interleukin	Inverse variance weighted (multiplicative random effects)	8	-0.044981	0.0764429	0.556246	0.956016	0.822992	1.11054	Inverse variance weighted (multiplicative random effects)	15.8769	7	0.559108	0.0262651				Outlier-corrected	NA			18.3801	0.113
IL1b, interleukin	Inverse variance weighted (fixed effects)	8	-0.044981	0.0507579	0.375516	0.956016	0.865484	1.05602	Inverse variance weighted (fixed effects)	15.8769	7	0.559108	0.0262651
IL1b, interleukin	Maximum likelihood	8	-0.0458661	0.0524482	0.381845	0.95517	0.861858	1.05858	Maximum likelihood	15.8473	7	0.558284	0.0265486
IL1b, interleukin	MR Egger	8	-0.0627451	0.107638	0.581173	0.939183	0.760549	1.15977	MR Egger	15.7063	6	0.617988	0.0154203
IL1b, interleukin	Weighted median	8	-0.0287714	0.0648865	0.657468	0.971639	0.855603	1.10341
IL1b, interleukin	Weighted mode	8	-0.019038	0.0703892	0.794601	0.981142	0.854703	1.12629
IL1b, interleukin	Robust Adjusted Profile Score	8	-0.0472437	0.0536193	0.378266	0.953855	0.858698	1.05956
IL1b, interleukin	MR-PRESSO	8	-0.044981	0.0764429	0.574733	0.956016	0.822992	1.11054
IL1ra	Inverse variance weighted	7	-0.0288864	0.0815968	0.723328	0.971527	0.827939	1.14002	Inverse variance weighted	9.6858	6	0.380536	0.138523	0.0334309	0.0262566	0.258917	Raw	-0.0288864	0.0815968	0.735437	11.0567	0.302
IL1ra	Inverse variance weighted (multiplicative random effects)	7	-0.0288864	0.0815968	0.723328	0.971527	0.827939	1.14002	Inverse variance weighted (multiplicative random effects)	9.6858	6	0.380536	0.138523				Outlier-corrected	NA			11.0567	0.302
IL1ra	Inverse variance weighted (fixed effects)	7	-0.0288864	0.0642216	0.65286	0.971527	0.85662	1.10185	Inverse variance weighted (fixed effects)	9.6858	6	0.380536	0.138523
IL1ra	Maximum likelihood	7	-0.0296437	0.0650308	0.648505	0.970791	0.854615	1.10276	Maximum likelihood	9.68056	6	0.380201	0.138765
IL1ra	MR Egger	7	-0.112012	0.101468	0.319904	0.894033	0.732794	1.09075	MR Egger	7.31431	5	0.316409	0.198294
IL1ra	Weighted median	7	-0.0410373	0.0809813	0.61233	0.959793	0.818927	1.12489
IL1ra	Weighted mode	7	-0.0361205	0.0817896	0.67423	0.964524	0.82166	1.13223
IL1ra	Robust Adjusted Profile Score	7	-0.0296013	0.0676911	0.661893	0.970832	0.850207	1.10857
IL1ra	MR-PRESSO	7	-0.0288864	0.0815968	0.735437	0.971527	0.827939	1.14002
IL2	Inverse variance weighted	6	0.0395644	0.0896124	0.658847	1.04036	0.872776	1.24012	Inverse variance weighted	8.67435	5	0.423588	0.12278	0.0229581	0.0310885	0.501209	Raw	0.0395644	0.0896124	0.677287	10.5622	0.276
IL2	Inverse variance weighted (multiplicative random effects)	6	0.0395644	0.0896124	0.658847	1.04036	0.872776	1.24012	Inverse variance weighted (multiplicative random effects)	8.67435	5	0.423588	0.12278				Outlier-corrected	NA			10.5622	0.276
IL2	Inverse variance weighted (fixed effects)	6	0.0395644	0.0680354	0.560886	1.04036	0.910478	1.18876	Inverse variance weighted (fixed effects)	8.67435	5	0.423588	0.12278
IL2	Maximum likelihood	6	0.0408792	0.0688262	0.552547	1.04173	0.910264	1.19217	Maximum likelihood	8.66521	5	0.42298	0.123186
IL2	MR Egger	6	-0.0157051	0.120146	0.90231	0.984418	0.777874	1.2458	MR Egger	7.63361	4	0.476001	0.10596
IL2	Weighted median	6	0.0597389	0.0837367	0.47559	1.06156	0.900878	1.2509
IL2	Weighted mode	6	0.0618207	0.0839133	0.494385	1.06377	0.902443	1.25394
IL2	Robust Adjusted Profile Score	6	0.0405246	0.0716381	0.571608	1.04136	0.90494	1.19834
IL2	MR-PRESSO	6	0.0395644	0.0896124	0.677287	1.04036	0.872776	1.24012
IL2ra	Inverse variance weighted	8	-0.0915736	0.0783465	0.242473	0.912494	0.782601	1.06395	Inverse variance weighted	10.8814	7	0.356698	0.143878	-0.0282798	0.0266528	0.3295	Raw	-0.0915736	0.0783465	0.280731	23.9193	0.239
IL2ra	Inverse variance weighted (multiplicative random effects)	8	-0.0915736	0.0783465	0.242473	0.912494	0.782601	1.06395	Inverse variance weighted (multiplicative random effects)	10.8814	7	0.356698	0.143878				Outlier-corrected	NA			23.9193	0.239
IL2ra	Inverse variance weighted (fixed effects)	8	-0.0915736	0.0628387	0.145039	0.912494	0.806753	1.03209	Inverse variance weighted (fixed effects)	10.8814	7	0.356698	0.143878
IL2ra	Maximum likelihood	8	-0.105271	0.0739084	0.154346	0.90008	0.778698	1.04038	Maximum likelihood	10.6826	7	0.344729	0.153076
IL2ra	MR Egger	8	-0.0218609	0.101718	0.836951	0.978376	0.801534	1.19424	MR Egger	9.1622	6	0.345136	0.164659
IL2ra	Weighted median	8	-0.000597117	0.0812264	0.994135	0.999403	0.852313	1.17188
IL2ra	Weighted mode	8	0.0198162	0.077138	0.804649	1.02001	0.876889	1.1865
IL2ra	Robust Adjusted Profile Score	8	-0.105115	0.0684603	0.124682	0.900221	0.787181	1.02949
IL2ra	MR-PRESSO	8	-0.0915736	0.0783465	0.280731	0.912494	0.782601	1.06395
IL4	Inverse variance weighted	8	0.00733032	0.0449853	0.870558	1.00736	0.92234	1.10021	Inverse variance weighted	7.11514	7	0.0161828	0.416991	0.0154734	0.0149041	0.339197	Raw	0.00733032	0.0449853	0.875163	14.7974	0.363
IL4	Inverse variance weighted (multiplicative random effects)	8	0.00733032	0.0449853	0.870558	1.00736	0.92234	1.10021	Inverse variance weighted (multiplicative random effects)	7.11514	7	0.0161828	0.416991				Outlier-corrected	NA			14.7974	0.363
IL4	Inverse variance weighted (fixed effects)	8	0.00733032	0.0446198	0.869508	1.00736	0.923001	1.09942	Inverse variance weighted (fixed effects)	7.11514	7	0.0161828	0.416991
IL4	Maximum likelihood	8	0.00781351	0.0462379	0.865809	1.00784	0.920523	1.10345	Maximum likelihood	7.1136	7	0.0159697	0.417148
IL4	MR Egger	8	-0.0340084	0.0598907	0.590742	0.966563	0.859509	1.08695	MR Egger	6.03162	6	0.00524182	0.419658
IL4	Weighted median	8	-0.0374039	0.0576228	0.516263	0.963287	0.860412	1.07846
IL4	Weighted mode	8	-0.0597419	0.0613589	0.362668	0.942008	0.835266	1.06239
IL4	Robust Adjusted Profile Score	8	0.00778651	0.0464442	0.866856	1.00782	0.920126	1.10386
IL4	MR-PRESSO	8	0.00733032	0.0449853	0.875163	1.00736	0.92234	1.10021
IL5	Inverse variance weighted	7	-0.0851911	0.0794267	0.283462	0.918337	0.785946	1.07303	Inverse variance weighted	8.26087	6	0.273684	0.219607	0.0325073	0.0253283	0.255602	Raw	-0.0851911	0.0794267	0.324695	11.3873	0.369
IL5	Inverse variance weighted (multiplicative random effects)	7	-0.0851911	0.0794267	0.283462	0.918337	0.785946	1.07303	Inverse variance weighted (multiplicative random effects)	8.26087	6	0.273684	0.219607				Outlier-corrected	NA			11.3873	0.369
IL5	Inverse variance weighted (fixed effects)	7	-0.0851911	0.0676908	0.208199	0.918337	0.804234	1.04863	Inverse variance weighted (fixed effects)	8.26087	6	0.273684	0.219607
IL5	Maximum likelihood	7	-0.0866199	0.0679849	0.202626	0.917026	0.802623	1.04773	Maximum likelihood	8.21371	6	0.269514	0.22286
IL5	MR Egger	7	-0.167207	0.0988837	0.151637	0.846025	0.696966	1.02696	MR Egger	6.21379	5	0.195339	0.285968
IL5	Weighted median	7	-0.119168	0.085933	0.165516	0.887659	0.750064	1.05049
IL5	Weighted mode	7	-0.108306	0.0921306	0.284297	0.897353	0.749101	1.07495
IL5	Robust Adjusted Profile Score	7	-0.0866263	0.0711043	0.223111	0.91702	0.797725	1.05415
IL5	MR-PRESSO	7	-0.0851911	0.0794267	0.324695	0.918337	0.785946	1.07303
IL6	Inverse variance weighted	8	0.0158002	0.0448239	0.724467	1.01593	0.93048	1.10922	Inverse variance weighted	6.64575	7	0	0.466671	0.0212271	0.0148598	0.203072	Raw	0.0158002	0.0436749	0.728199	10.2113	0.477
IL6	Inverse variance weighted (multiplicative random effects)	8	0.0158002	0.0436749	0.717526	1.01593	0.932578	1.10672	Inverse variance weighted (multiplicative random effects)	6.64575	7	0	0.466671				Outlier-corrected	NA			10.2113	0.477
IL6	Inverse variance weighted (fixed effects)	8	0.0158002	0.0448239	0.724467	1.01593	0.93048	1.10922	Inverse variance weighted (fixed effects)	6.64575	7	0	0.466671
IL6	Maximum likelihood	8	0.0164429	0.0460603	0.721103	1.01658	0.928825	1.11262	Maximum likelihood	6.64156	7	0	0.467129
IL6	MR Egger	8	-0.0418334	0.0603071	0.513832	0.95903	0.852114	1.07936	MR Egger	4.60515	6	0	0.595356
IL6	Weighted median	8	-0.00142076	0.0572485	0.980201	0.99858	0.89259	1.11716
IL6	Weighted mode	8	-0.0407282	0.0604035	0.521777	0.96009	0.852895	1.08076
IL6	Robust Adjusted Profile Score	8	0.0164147	0.0473307	0.728735	1.01655	0.926489	1.11537
IL6	MR-PRESSO	8	0.0158002	0.0436749	0.728199	1.01593	0.932578	1.10672
IL7	Inverse variance weighted	7	-0.0202094	0.090973	0.824199	0.979993	0.819946	1.17128	Inverse variance weighted	11.4442	6	0.475719	0.0755794	0.0417557	0.0281002	0.197432	Raw	-0.0202094	0.090973	0.831568	13.8737	0.22
IL7	Inverse variance weighted (multiplicative random effects)	7	-0.0202094	0.090973	0.824199	0.979993	0.819946	1.17128	Inverse variance weighted (multiplicative random effects)	11.4442	6	0.475719	0.0755794				Outlier-corrected	NA			13.8737	0.22
IL7	Inverse variance weighted (fixed effects)	7	-0.0202094	0.065871	0.758994	0.979993	0.861296	1.11505	Inverse variance weighted (fixed effects)	11.4442	6	0.475719	0.0755794
IL7	Maximum likelihood	7	-0.0208204	0.0667395	0.755068	0.979395	0.859306	1.11627	Maximum likelihood	11.4412	6	0.475577	0.0756622
IL7	MR Egger	7	-0.122994	0.108044	0.306556	0.884269	0.71551	1.09283	MR Egger	7.9385	5	0.370158	0.159658
IL7	Weighted median	7	-0.0467407	0.0829119	0.572931	0.954335	0.811194	1.12273
IL7	Weighted mode	7	-0.0401391	0.0851153	0.653882	0.960656	0.813048	1.13506
IL7	Robust Adjusted Profile Score	7	-0.0208299	0.0690222	0.762815	0.979386	0.855462	1.12126
IL7	MR-PRESSO	7	-0.0202094	0.090973	0.831568	0.979993	0.819946	1.17128
IL8	Inverse variance weighted	7	0.0475249	0.0752358	0.527597	1.04867	0.904894	1.2153	Inverse variance weighted	7.99025	6	0.249085	0.238818	0.0235623	0.0257557	0.402241	Raw	0.0475249	0.0752358	0.550889	9.09451	0.399
IL8	Inverse variance weighted (multiplicative random effects)	7	0.0475249	0.0752358	0.527597	1.04867	0.904894	1.2153	Inverse variance weighted (multiplicative random effects)	7.99025	6	0.249085	0.238818				Outlier-corrected	NA			9.09451	0.399
IL8	Inverse variance weighted (fixed effects)	7	0.0475249	0.0651958	0.466029	1.04867	0.922877	1.19161	Inverse variance weighted (fixed effects)	7.99025	6	0.249085	0.238818
IL8	Maximum likelihood	7	0.0483538	0.0663489	0.466136	1.04954	0.921558	1.1953	Maximum likelihood	7.97987	6	0.248108	0.239582
IL8	MR Egger	7	-0.0110562	0.099594	0.915925	0.989005	0.813621	1.20219	MR Egger	6.84457	5	0.269494	0.232459
IL8	Weighted median	7	0.0406482	0.0827481	0.623265	1.04149	0.885557	1.22487
IL8	Weighted mode	7	0.0441753	0.0832401	0.614688	1.04517	0.88783	1.23038
IL8	Robust Adjusted Profile Score	7	0.0485531	0.069335	0.48376	1.04975	0.916362	1.20256
IL8	MR-PRESSO	7	0.0475249	0.0752358	0.550889	1.04867	0.904894	1.2153
IL9	Inverse variance weighted	8	-0.00734799	0.0823513	0.928901	0.992679	0.844715	1.16656	Inverse variance weighted	12.1236	7	0.422611	0.0965683	0.0443295	0.0248498	0.124703	Raw	-0.00734799	0.0823513	0.9314	16.3983	0.205
IL9	Inverse variance weighted (multiplicative random effects)	8	-0.00734799	0.0823513	0.928901	0.992679	0.844715	1.16656	Inverse variance weighted (multiplicative random effects)	12.1236	7	0.422611	0.0965683				Outlier-corrected	NA			16.3983	0.205
IL9	Inverse variance weighted (fixed effects)	8	-0.00734799	0.0625755	0.906522	0.992679	0.878099	1.12221	Inverse variance weighted (fixed effects)	12.1236	7	0.422611	0.0965683
IL9	Maximum likelihood	8	-0.00773245	0.0637398	0.903443	0.992297	0.875761	1.12434	Maximum likelihood	12.123	7	0.422583	0.0965871
IL9	MR Egger	8	-0.115166	0.0939304	0.266103	0.891218	0.741359	1.07137	MR Egger	7.92192	6	0.242608	0.243879
IL9	Weighted median	8	-0.059329	0.0800258	0.458467	0.942397	0.805591	1.10244
IL9	Weighted mode	8	-0.0824607	0.0818676	0.347358	0.920848	0.784333	1.08112
IL9	Robust Adjusted Profile Score	8	-0.00765623	0.0652428	0.906583	0.992373	0.873251	1.12774
IL9	MR-PRESSO	8	-0.00734799	0.0823513	0.9314	0.992679	0.844715	1.16656
IL10	Inverse variance weighted	7	0.0112096	0.0547194	0.837685	1.01127	0.908427	1.12576	Inverse variance weighted	4.36804	6	0	0.627002	0.0261653	0.0168748	0.181703	Raw	0.0112096	0.0466884	0.818251	6.03573	0.654
IL10	Inverse variance weighted (multiplicative random effects)	7	0.0112096	0.0466884	0.810258	1.01127	0.92284	1.10818	Inverse variance weighted (multiplicative random effects)	4.36804	6	0	0.627002				Outlier-corrected	NA			6.03573	0.654
IL10	Inverse variance weighted (fixed effects)	7	0.0112096	0.0547194	0.837685	1.01127	0.908427	1.12576	Inverse variance weighted (fixed effects)	4.36804	6	0	0.627002
IL10	Maximum likelihood	7	0.0114004	0.0554868	0.837212	1.01147	0.907235	1.12767	Maximum likelihood	4.3671	6	0	0.627128
IL10	MR Egger	7	-0.0800925	0.0803834	0.364811	0.923031	0.788483	1.08054	MR Egger	1.96383	5	0	0.854127
IL10	Weighted median	7	-0.025756	0.0725642	0.722634	0.974573	0.845369	1.12352
IL10	Weighted mode	7	-0.0399361	0.0816234	0.64202	0.960851	0.818798	1.12755
IL10	Robust Adjusted Profile Score	7	0.0114758	0.057897	0.84288	1.01154	0.903027	1.1331
IL10	MR-PRESSO	7	0.0112096	0.0466884	0.818251	1.01127	0.92284	1.10818
Interleukin-12p70	Inverse variance weighted	8	-0.0325741	0.0447317	0.466484	0.967951	0.8867	1.05665	Inverse variance weighted	7.05956	7	0.00843733	0.422705	0.0214531	0.0148073	0.197558	Raw	-0.0325741	0.0447317	0.490121	13.4034	0.373
Interleukin-12p70	Inverse variance weighted (multiplicative random effects)	8	-0.0325741	0.0447317	0.466484	0.967951	0.8867	1.05665	Inverse variance weighted (multiplicative random effects)	7.05956	7	0.00843733	0.422705				Outlier-corrected	NA			13.4034	0.373
Interleukin-12p70	Inverse variance weighted (fixed effects)	8	-0.0325741	0.0445426	0.464594	0.967951	0.887029	1.05625	Inverse variance weighted (fixed effects)	7.05956	7	0.00843733	0.422705
Interleukin-12p70	Maximum likelihood	8	-0.033783	0.0446603	0.449383	0.966781	0.885753	1.05522	Maximum likelihood	7.0327	7	0.00464938	0.425483
Interleukin-12p70	MR Egger	8	-0.0906663	0.0599312	0.181082	0.913322	0.8121	1.02716	MR Egger	4.96048	6	0	0.548891
Interleukin-12p70	Weighted median	8	-0.0534255	0.0595267	0.369449	0.947977	0.843582	1.06529
Interleukin-12p70	Weighted mode	8	-0.0903995	0.062894	0.19378	0.913566	0.807614	1.03342
Interleukin-12p70	Robust Adjusted Profile Score	8	-0.0337667	0.0459163	0.462098	0.966797	0.883589	1.05784
Interleukin-12p70	MR-PRESSO	8	-0.0325741	0.0447317	0.490121	0.967951	0.8867	1.05665
IL13	Inverse variance weighted	7	-0.0382789	0.0905514	0.672492	0.962444	0.805929	1.14936	Inverse variance weighted	11.4842	6	0.477542	0.0745166	0.0309707	0.0304132	0.355238	Raw	-0.0382789	0.0905514	0.687223	13.947	0.219
IL13	Inverse variance weighted (multiplicative random effects)	7	-0.0382789	0.0905514	0.672492	0.962444	0.805929	1.14936	Inverse variance weighted (multiplicative random effects)	11.4842	6	0.477542	0.0745166				Outlier-corrected	NA			13.947	0.219
IL13	Inverse variance weighted (fixed effects)	7	-0.0382789	0.0654517	0.558654	0.962444	0.846568	1.09418	Inverse variance weighted (fixed effects)	11.4842	6	0.477542	0.0745166
IL13	Maximum likelihood	7	-0.0393731	0.0662189	0.552117	0.961392	0.844372	1.09463	Maximum likelihood	11.4724	6	0.477007	0.0748279
IL13	MR Egger	7	-0.115795	0.118083	0.371815	0.890658	0.706637	1.1226	MR Egger	9.5115	5	0.47432	0.0903208
IL13	Weighted median	7	-0.0293246	0.0806437	0.716133	0.971101	0.829123	1.13739
IL13	Weighted mode	7	-0.0462091	0.0843512	0.603584	0.954842	0.809339	1.1265
IL13	Robust Adjusted Profile Score	7	-0.0394212	0.0685232	0.56509	0.961346	0.840527	1.09953
IL13	MR-PRESSO	7	-0.0382789	0.0905514	0.687223	0.962444	0.805929	1.14936
IL16	Inverse variance weighted	8	0.00769387	0.0633971	0.903406	1.00772	0.889973	1.14105	Inverse variance weighted	5.72832	7	0	0.571805	0.019892	0.0220011	0.400765	Raw	0.00769387	0.0573501	0.897055	9.71284	0.536
IL16	Inverse variance weighted (multiplicative random effects)	8	0.00769387	0.0573501	0.893279	1.00772	0.900584	1.12761	Inverse variance weighted (multiplicative random effects)	5.72832	7	0	0.571805				Outlier-corrected	NA			9.71284	0.536
IL16	Inverse variance weighted (fixed effects)	8	0.00769387	0.0633971	0.903406	1.00772	0.889973	1.14105	Inverse variance weighted (fixed effects)	5.72832	7	0	0.571805
IL16	Maximum likelihood	8	0.00797619	0.0645444	0.90165	1.00801	0.888224	1.14395	Maximum likelihood	5.72792	7	0	0.571854
IL16	MR Egger	8	-0.0401201	0.0825581	0.644231	0.960674	0.817149	1.12941	MR Egger	4.91086	6	0	0.555296
IL16	Weighted median	8	-0.0499861	0.0792756	0.528344	0.951243	0.814349	1.11115
IL16	Weighted mode	8	-0.0546224	0.0818299	0.525832	0.946843	0.806534	1.11156
IL16	Robust Adjusted Profile Score	8	0.00792595	0.0668598	0.905635	1.00796	0.884158	1.14909
IL16	MR-PRESSO	8	0.00769387	0.0573501	0.897055	1.00772	0.900584	1.12761
IL17	Inverse variance weighted	8	-0.000473687	0.0452412	0.991646	0.999526	0.914712	1.09221	Inverse variance weighted	4.83563	7	0	0.680014	0.0126916	0.0151767	0.435044	Raw	-0.000473687	0.0376021	0.990301	8.10552	0.612
IL17	Inverse variance weighted (multiplicative random effects)	8	-0.000473687	0.0376021	0.989949	0.999526	0.92851	1.07597	Inverse variance weighted (multiplicative random effects)	4.83563	7	0	0.680014				Outlier-corrected	NA			8.10552	0.612
IL17	Inverse variance weighted (fixed effects)	8	-0.000473687	0.0452412	0.991646	0.999526	0.914712	1.09221	Inverse variance weighted (fixed effects)	4.83563	7	0	0.680014
IL17	Maximum likelihood	8	-0.0004859	0.0458876	0.991551	0.999514	0.913542	1.09358	Maximum likelihood	4.83563	7	0	0.680014
IL17	MR Egger	8	-0.0340698	0.0605042	0.593769	0.966504	0.858423	1.08819	MR Egger	4.13631	6	0	0.658236
IL17	Weighted median	8	-0.0388808	0.0581051	0.503402	0.961865	0.85833	1.07789
IL17	Weighted mode	8	-0.046523	0.0601003	0.464215	0.954543	0.848471	1.07388
IL17	Robust Adjusted Profile Score	8	-0.000487472	0.0475966	0.991828	0.999513	0.910486	1.09724
IL17	MR-PRESSO	8	-0.000473687	0.0376021	0.990301	0.999526	0.92851	1.07597
IL18	Inverse variance weighted	6	-0.02021	0.129702	0.876176	0.979993	0.760009	1.26365	Inverse variance weighted	7.33537	5	0.318371	0.196869	-0.0190786	0.0540994	0.742142	Raw	-0.02021	0.129702	0.882271	10.7176	0.219
IL18	Inverse variance weighted (multiplicative random effects)	6	-0.02021	0.129702	0.876176	0.979993	0.760009	1.26365	Inverse variance weighted (multiplicative random effects)	7.33537	5	0.318371	0.196869				Outlier-corrected	NA			10.7176	0.219
IL18	Inverse variance weighted (fixed effects)	6	-0.02021	0.107083	0.850303	0.979993	0.79446	1.20885	Inverse variance weighted (fixed effects)	7.33537	5	0.318371	0.196869
IL18	Maximum likelihood	6	-0.021585	0.110224	0.844745	0.978646	0.788499	1.21465	Maximum likelihood	7.3333	5	0.318179	0.197009
IL18	MR Egger	6	0.0910471	0.346298	0.805602	1.09532	0.555606	2.15931	MR Egger	7.11417	4	0.437742	0.129976
IL18	Weighted median	6	0.0506014	0.143995	0.72528	1.0519	0.793241	1.39491
IL18	Weighted mode	6	0.11264	0.211039	0.616385	1.11923	0.740081	1.69262
IL18	Robust Adjusted Profile Score	6	-0.0213979	0.111295	0.847536	0.978829	0.786993	1.21743
IL18	MR-PRESSO	6	-0.02021	0.129702	0.882271	0.979993	0.760009	1.26365
IP, interferon-gamma-induced protein 10	Inverse variance weighted	7	-0.143689	0.0981496	0.143199	0.866157	0.714579	1.04989	Inverse variance weighted	5.05562	6	0	0.5367	-0.0100813	0.0334354	0.775158	Raw	-0.143689	0.0900948	0.161853	6.78733	0.561
IP, interferon-gamma-induced protein 10	Inverse variance weighted (multiplicative random effects)	7	-0.143689	0.0900948	0.110742	0.866157	0.725949	1.03344	Inverse variance weighted (multiplicative random effects)	5.05562	6	0	0.5367				Outlier-corrected	NA			6.78733	0.561
IP, interferon-gamma-induced protein 10	Inverse variance weighted (fixed effects)	7	-0.143689	0.0981496	0.143199	0.866157	0.714579	1.04989	Inverse variance weighted (fixed effects)	5.05562	6	0	0.5367
IP, interferon-gamma-induced protein 10	Maximum likelihood	7	-0.148303	0.10056	0.140273	0.86217	0.707937	1.05	Maximum likelihood	4.98894	6	0	0.545232
IP, interferon-gamma-induced protein 10	MR Egger	7	-0.0920076	0.197518	0.660931	0.912098	0.619315	1.3433	MR Egger	4.96471	5	0	0.420203
IP, interferon-gamma-induced protein 10	Weighted median	7	-0.123951	0.135084	0.358835	0.883423	0.677928	1.15121
IP, interferon-gamma-induced protein 10	Weighted mode	7	-0.135121	0.205689	0.535603	0.87361	0.583756	1.30739
IP, interferon-gamma-induced protein 10	Robust Adjusted Profile Score	7	-0.148289	0.104208	0.154733	0.862182	0.702903	1.05755
IP, interferon-gamma-induced protein 10	MR-PRESSO	7	-0.143689	0.0900948	0.161853	0.866157	0.725949	1.03344
MCP1, monocyte chemotactic protein-1	Inverse variance weighted	8	0.0277619	0.0547749	0.612269	1.02815	0.923489	1.14467	Inverse variance weighted	10.7782	7	0.350544	0.148589	0.0169179	0.0185211	0.396232	Raw	0.0277619	0.0547749	0.627841	13.6366	0.257
MCP1, monocyte chemotactic protein-1	Inverse variance weighted (multiplicative random effects)	8	0.0277619	0.0547749	0.612269	1.02815	0.923489	1.14467	Inverse variance weighted (multiplicative random effects)	10.7782	7	0.350544	0.148589				Outlier-corrected	NA			13.6366	0.257
MCP1, monocyte chemotactic protein-1	Inverse variance weighted (fixed effects)	8	0.0277619	0.0441424	0.529403	1.02815	0.942936	1.12107	Inverse variance weighted (fixed effects)	10.7782	7	0.350544	0.148589
MCP1, monocyte chemotactic protein-1	Maximum likelihood	8	0.0292713	0.0457364	0.522173	1.0297	0.941414	1.12627	Maximum likelihood	10.7623	7	0.349582	0.149328
MCP1, monocyte chemotactic protein-1	MR Egger	8	-0.017276	0.0741894	0.823608	0.982872	0.849857	1.13671	MR Egger	9.46239	6	0.365911	0.149195
MCP1, monocyte chemotactic protein-1	Weighted median	8	0.00116823	0.0564714	0.983495	1.00117	0.896268	1.11835
MCP1, monocyte chemotactic protein-1	Weighted mode	8	0.00379365	0.0574551	0.949202	1.0038	0.896893	1.12345
MCP1, monocyte chemotactic protein-1	Robust Adjusted Profile Score	8	0.0290748	0.0466109	0.532774	1.0295	0.939617	1.12798
MCP1, monocyte chemotactic protein-1	MR-PRESSO	8	0.0277619	0.0547749	0.627841	1.02815	0.923489	1.14467
MCP3, monocyte-specific chemokine 3	Inverse variance weighted	5	-0.0556817	0.222861	0.802704	0.94584	0.611103	1.46393	Inverse variance weighted	2.38147	4	0	0.665978	0.0133475	0.0940005	0.896084	Raw	-0.0556817	0.17196	0.762308	3.4816	0.69
MCP3, monocyte-specific chemokine 3	Inverse variance weighted (multiplicative random effects)	5	-0.0556817	0.17196	0.746084	0.94584	0.675216	1.32493	Inverse variance weighted (multiplicative random effects)	2.38147	4	0	0.665978				Outlier-corrected	NA			3.4816	0.69
MCP3, monocyte-specific chemokine 3	Inverse variance weighted (fixed effects)	5	-0.0556817	0.222861	0.802704	0.94584	0.611103	1.46393	Inverse variance weighted (fixed effects)	2.38147	4	0	0.665978
MCP3, monocyte-specific chemokine 3	Maximum likelihood	5	-0.056659	0.224971	0.801157	0.944916	0.607987	1.46856	Maximum likelihood	2.38028	4	0	0.666194
MCP3, monocyte-specific chemokine 3	MR Egger	5	-0.144087	0.661285	0.841494	0.865812	0.236879	3.16461	MR Egger	2.36131	3	0	0.500878
MCP3, monocyte-specific chemokine 3	Weighted median	5	-0.0930326	0.289094	0.747599	0.911164	0.517028	1.60575
MCP3, monocyte-specific chemokine 3	Weighted mode	5	-0.112857	0.362576	0.771146	0.893278	0.43889	1.8181
MCP3, monocyte-specific chemokine 3	Robust Adjusted Profile Score	5	-0.0567356	0.236235	0.810201	0.944844	0.594666	1.50123
MCP3, monocyte-specific chemokine 3	MR-PRESSO	5	-0.0556817	0.17196	0.762308	0.94584	0.675216	1.32493
MCSF, macrophage colony-stimulating factor	Inverse variance weighted	7	-0.083008	0.0843218	0.32491	0.920344	0.780142	1.08574	Inverse variance weighted	6.66213	6	0.0993872	0.353226	-0.0172033	0.0297964	0.588719	Raw	-0.083008	0.0843218	0.362926	13.884	0.356
MCSF, macrophage colony-stimulating factor	Inverse variance weighted (multiplicative random effects)	7	-0.083008	0.0843218	0.32491	0.920344	0.780142	1.08574	Inverse variance weighted (multiplicative random effects)	6.66213	6	0.0993872	0.353226				Outlier-corrected	NA			13.884	0.356
MCSF, macrophage colony-stimulating factor	Inverse variance weighted (fixed effects)	7	-0.083008	0.0800219	0.299589	0.920344	0.786745	1.07663	Inverse variance weighted (fixed effects)	6.66213	6	0.0993872	0.353226
MCSF, macrophage colony-stimulating factor	Maximum likelihood	7	-0.0883073	0.08632	0.306298	0.91548	0.772986	1.08424	Maximum likelihood	6.6156	6	0.0930532	0.357862
MCSF, macrophage colony-stimulating factor	MR Egger	7	-0.0393386	0.117131	0.750618	0.961425	0.764207	1.20954	MR Egger	6.24573	5	0.199454	0.283037
MCSF, macrophage colony-stimulating factor	Weighted median	7	-0.0189191	0.101823	0.852598	0.981259	0.80373	1.198
MCSF, macrophage colony-stimulating factor	Weighted mode	7	0.0146694	0.10271	0.891105	1.01478	0.829741	1.24108
MCSF, macrophage colony-stimulating factor	Robust Adjusted Profile Score	7	-0.0885577	0.0863177	0.304915	0.91525	0.772796	1.08396
MCSF, macrophage colony-stimulating factor	MR-PRESSO	7	-0.083008	0.0843218	0.362926	0.920344	0.780142	1.08574
MIF, macrophage-migration inhibitory factor	Inverse variance weighted	8	-0.0451839	0.0636343	0.47767	0.955822	0.843743	1.08279	Inverse variance weighted	3.76587	7	0	0.806316	-0.0116852	0.0219966	0.614344	Raw	-0.0451839	0.046674	0.365257	4.39661	0.861
MIF, macrophage-migration inhibitory factor	Inverse variance weighted (multiplicative random effects)	8	-0.0451839	0.046674	0.333008	0.955822	0.872262	1.04739	Inverse variance weighted (multiplicative random effects)	3.76587	7	0	0.806316				Outlier-corrected	NA			4.39661	0.861
MIF, macrophage-migration inhibitory factor	Inverse variance weighted (fixed effects)	8	-0.0451839	0.0636343	0.47767	0.955822	0.843743	1.08279	Inverse variance weighted (fixed effects)	3.76587	7	0	0.806316
MIF, macrophage-migration inhibitory factor	Maximum likelihood	8	-0.0465355	0.0644365	0.470177	0.954531	0.84128	1.08303	Maximum likelihood	3.76191	7	0	0.806755
MIF, macrophage-migration inhibitory factor	MR Egger	8	-0.0168684	0.0830087	0.845685	0.983273	0.835633	1.157	MR Egger	3.48366	6	0	0.746142
MIF, macrophage-migration inhibitory factor	Weighted median	8	-0.0360015	0.0787484	0.647548	0.964639	0.826671	1.12563
MIF, macrophage-migration inhibitory factor	Weighted mode	8	-0.0354025	0.0800592	0.671682	0.965217	0.825044	1.1292
MIF, macrophage-migration inhibitory factor	Robust Adjusted Profile Score	8	-0.0457053	0.0681092	0.502183	0.955323	0.835939	1.09176
MIF, macrophage-migration inhibitory factor	MR-PRESSO	8	-0.0451839	0.046674	0.365257	0.955822	0.872262	1.04739
MIG, monokine induced by interferon gamma	Inverse variance weighted	7	-0.0567919	0.0645766	0.379157	0.944791	0.832467	1.07227	Inverse variance weighted	4.62167	6	0	0.593168	0.0101885	0.0216477	0.657707	Raw	-0.0567919	0.056676	0.355006	5.34481	0.714
MIG, monokine induced by interferon gamma	Inverse variance weighted (multiplicative random effects)	7	-0.0567919	0.056676	0.316322	0.944791	0.845458	1.05579	Inverse variance weighted (multiplicative random effects)	4.62167	6	0	0.593168				Outlier-corrected	NA			5.34481	0.714
MIG, monokine induced by interferon gamma	Inverse variance weighted (fixed effects)	7	-0.0567919	0.0645766	0.379157	0.944791	0.832467	1.07227	Inverse variance weighted (fixed effects)	4.62167	6	0	0.593168
MIG, monokine induced by interferon gamma	Maximum likelihood	7	-0.0574438	0.0652359	0.378559	0.944175	0.83085	1.07296	Maximum likelihood	4.61156	6	0	0.594507
MIG, monokine induced by interferon gamma	MR Egger	7	-0.0825894	0.0847027	0.374316	0.920729	0.779887	1.08701	MR Egger	4.40016	5	0	0.493352
MIG, monokine induced by interferon gamma	Weighted median	7	-0.061152	0.0809909	0.45022	0.94068	0.802604	1.10251
MIG, monokine induced by interferon gamma	Weighted mode	7	-0.0561381	0.0835166	0.526492	0.945409	0.802655	1.11355
MIG, monokine induced by interferon gamma	Robust Adjusted Profile Score	7	-0.057438	0.0687848	0.403696	0.94418	0.825095	1.08045
MIG, monokine induced by interferon gamma	MR-PRESSO	7	-0.0567919	0.056676	0.355006	0.944791	0.845458	1.05579
MIP1a, macrophage inflammatory protein-1a	Inverse variance weighted	7	-0.00584525	0.06558	0.928977	0.994172	0.874256	1.13054	Inverse variance weighted	4.07019	6	0	0.667178	0.0186715	0.0221204	0.437133	Raw	-0.00584525	0.0540136	0.917351	5.02269	0.751
MIP1a, macrophage inflammatory protein-1a	Inverse variance weighted (multiplicative random effects)	7	-0.00584525	0.0540136	0.913823	0.994172	0.894302	1.10519	Inverse variance weighted (multiplicative random effects)	4.07019	6	0	0.667178				Outlier-corrected	NA			5.02269	0.751
MIP1a, macrophage inflammatory protein-1a	Inverse variance weighted (fixed effects)	7	-0.00584525	0.06558	0.928977	0.994172	0.874256	1.13054	Inverse variance weighted (fixed effects)	4.07019	6	0	0.667178
MIP1a, macrophage inflammatory protein-1a	Maximum likelihood	7	-0.00592966	0.0659424	0.928349	0.994088	0.873561	1.13124	Maximum likelihood	4.0701	6	0	0.66719
MIP1a, macrophage inflammatory protein-1a	MR Egger	7	-0.0524984	0.0857648	0.567221	0.948856	0.802039	1.12255	MR Egger	3.35772	5	0	0.645017
MIP1a, macrophage inflammatory protein-1a	Weighted median	7	-0.00299878	0.0823011	0.970934	0.997006	0.84848	1.17153
MIP1a, macrophage inflammatory protein-1a	Weighted mode	7	-0.0126316	0.085745	0.887708	0.987448	0.834693	1.16816
MIP1a, macrophage inflammatory protein-1a	Robust Adjusted Profile Score	7	-0.0059139	0.0695787	0.932265	0.994104	0.867371	1.13935
MIP1a, macrophage inflammatory protein-1a	MR-PRESSO	7	-0.00584525	0.0540136	0.917351	0.994172	0.894302	1.10519
MIP1b, macrophage inflammatory protein-1b	Inverse variance weighted	8	0.00293546	0.0440866	0.946913	1.00294	0.919915	1.09346	Inverse variance weighted	1.23891	7	0	0.990003	0.0102874	0.0147297	0.51107	Raw	0.00293546	0.0185472	0.878713	2.91789	0.96
MIP1b, macrophage inflammatory protein-1b	Inverse variance weighted (multiplicative random effects)	8	0.00293546	0.0185472	0.874244	1.00294	0.967135	1.04007	Inverse variance weighted (multiplicative random effects)	1.23891	7	0	0.990003				Outlier-corrected	NA			2.91789	0.96
MIP1b, macrophage inflammatory protein-1b	Inverse variance weighted (fixed effects)	8	0.00293546	0.0440866	0.946913	1.00294	0.919915	1.09346	Inverse variance weighted (fixed effects)	1.23891	7	0	0.990003
MIP1b, macrophage inflammatory protein-1b	Maximum likelihood	8	0.0029734	0.0443935	0.946599	1.00298	0.919396	1.09416	Maximum likelihood	1.23886	7	0	0.990005
MIP1b, macrophage inflammatory protein-1b	MR Egger	8	-0.0244286	0.058981	0.693143	0.975867	0.869331	1.09546	MR Egger	0.751136	6	0	0.99332
MIP1b, macrophage inflammatory protein-1b	Weighted median	8	0.00637427	0.0547495	0.907315	1.00639	0.903992	1.1204
MIP1b, macrophage inflammatory protein-1b	Weighted mode	8	-0.0348359	0.0576309	0.564604	0.965764	0.86261	1.08125
MIP1b, macrophage inflammatory protein-1b	Robust Adjusted Profile Score	8	0.0029707	0.0468669	0.949459	1.00298	0.914948	1.09947
MIP1b, macrophage inflammatory protein-1b	MR-PRESSO	8	0.00293546	0.0185472	0.878713	1.00294	0.967135	1.04007
PDGFbb, platelet-derived growth factor BB	Inverse variance weighted	8	0.0166878	0.0571891	0.770439	1.01683	0.909007	1.13744	Inverse variance weighted	8.87021	7	0.210842	0.262109	-0.00851729	0.0192235	0.673245	Raw	0.0166878	0.0571891	0.778897	11.0278	0.344
PDGFbb, platelet-derived growth factor BB	Inverse variance weighted (multiplicative random effects)	8	0.0166878	0.0571891	0.770439	1.01683	0.909007	1.13744	Inverse variance weighted (multiplicative random effects)	8.87021	7	0.210842	0.262109				Outlier-corrected	NA			11.0278	0.344
PDGFbb, platelet-derived growth factor BB	Inverse variance weighted (fixed effects)	8	0.0166878	0.0508036	0.742551	1.01683	0.920455	1.12329	Inverse variance weighted (fixed effects)	8.87021	7	0.210842	0.262109
PDGFbb, platelet-derived growth factor BB	Maximum likelihood	8	0.0174336	0.0518597	0.736743	1.01759	0.919237	1.12646	Maximum likelihood	8.86652	7	0.210513	0.262382
PDGFbb, platelet-derived growth factor BB	MR Egger	8	0.0451913	0.0885067	0.627869	1.04623	0.879605	1.24441	MR Egger	8.58919	6	0.301448	0.198034
PDGFbb, platelet-derived growth factor BB	Weighted median	8	-0.0248284	0.0679978	0.715011	0.975477	0.853761	1.11455
PDGFbb, platelet-derived growth factor BB	Weighted mode	8	-0.0165028	0.0758072	0.833877	0.983633	0.847822	1.1412
PDGFbb, platelet-derived growth factor BB	Robust Adjusted Profile Score	8	0.0173276	0.0533991	0.745565	1.01748	0.91637	1.12974
PDGFbb, platelet-derived growth factor BB	MR-PRESSO	8	0.0166878	0.0571891	0.778897	1.01683	0.909007	1.13744
RANTES, regulated on Activation, Normal T Cell Expressed and Secreted	Inverse variance weighted	8	0.110362	0.0643904	0.0865369	1.11668	0.984282	1.26689	Inverse variance weighted	6.63064	7	0	0.468323	0.0123269	0.0229069	0.609854	Raw	0.110362	0.0626686	0.121616	9.77493	0.524
RANTES, regulated on Activation, Normal T Cell Expressed and Secreted	Inverse variance weighted (multiplicative random effects)	8	0.110362	0.0626686	0.0782305	1.11668	0.987609	1.26262	Inverse variance weighted (multiplicative random effects)	6.63064	7	0	0.468323				Outlier-corrected	NA			9.77493	0.524
RANTES, regulated on Activation, Normal T Cell Expressed and Secreted	Inverse variance weighted (fixed effects)	8	0.110362	0.0643904	0.0865369	1.11668	0.984282	1.26689	Inverse variance weighted (fixed effects)	6.63064	7	0	0.468323
RANTES, regulated on Activation, Normal T Cell Expressed and Secreted	Maximum likelihood	8	0.115523	0.0696152	0.0970247	1.12246	0.979295	1.28656	Maximum likelihood	6.54731	7	0	0.477482
RANTES, regulated on Activation, Normal T Cell Expressed and Secreted	MR Egger	8	0.0805172	0.0862953	0.386806	1.08385	0.915192	1.28358	MR Egger	6.32535	6	0	0.387748
RANTES, regulated on Activation, Normal T Cell Expressed and Secreted	Weighted median	8	0.0787495	0.0809847	0.330852	1.08193	0.923134	1.26805
RANTES, regulated on Activation, Normal T Cell Expressed and Secreted	Weighted mode	8	0.0650101	0.083855	0.463561	1.06717	0.90543	1.2578
RANTES, regulated on Activation, Normal T Cell Expressed and Secreted	Robust Adjusted Profile Score	8	0.115915	0.0707784	0.101479	1.1229	0.977448	1.29
RANTES, regulated on Activation, Normal T Cell Expressed and Secreted	MR-PRESSO	8	0.110362	0.0626686	0.121616	1.11668	0.987609	1.26262
SCF, stem cell factor	Inverse variance weighted	8	-0.0249501	0.0526653	0.635679	0.975359	0.8797	1.08142	Inverse variance weighted	7.42474	7	0.0572062	0.386034	-0.0129311	0.0170729	0.477486	Raw	-0.0249501	0.0526653	0.650099	9.40395	0.452
SCF, stem cell factor	Inverse variance weighted (multiplicative random effects)	8	-0.0249501	0.0526653	0.635679	0.975359	0.8797	1.08142	Inverse variance weighted (multiplicative random effects)	7.42474	7	0.0572062	0.386034				Outlier-corrected	NA			9.40395	0.452
SCF, stem cell factor	Inverse variance weighted (fixed effects)	8	-0.0249501	0.0511367	0.625613	0.975359	0.88234	1.07818	Inverse variance weighted (fixed effects)	7.42474	7	0.0572062	0.386034
SCF, stem cell factor	Maximum likelihood	8	-0.0250705	0.052255	0.63139	0.975241	0.880302	1.08042	Maximum likelihood	7.41756	7	0.0562937	0.386735
SCF, stem cell factor	MR Egger	8	0.018955	0.0794592	0.819393	1.01914	0.872158	1.19088	MR Egger	6.7768	6	0.114627	0.341983
SCF, stem cell factor	Weighted median	8	0.0153343	0.0674802	0.820236	1.01545	0.88965	1.15904
SCF, stem cell factor	Weighted mode	8	0.0183839	0.0735939	0.809912	1.01855	0.881738	1.1766
SCF, stem cell factor	Robust Adjusted Profile Score	8	-0.0258186	0.053956	0.632286	0.974512	0.876716	1.08322
SCF, stem cell factor	MR-PRESSO	8	-0.0249501	0.0526653	0.650099	0.975359	0.8797	1.08142
SCGFb, stem cell growth factor beta	Inverse variance weighted	8	0.0480111	0.0626645	0.44358	1.04918	0.927919	1.18629	Inverse variance weighted	6.70753	7	0	0.459953	0.00378048	0.0227402	0.873424	Raw	0.0480111	0.0613414	0.459465	10.7433	0.474
SCGFb, stem cell growth factor beta	Inverse variance weighted (multiplicative random effects)	8	0.0480111	0.0613414	0.433811	1.04918	0.930328	1.18322	Inverse variance weighted (multiplicative random effects)	6.70753	7	0	0.459953				Outlier-corrected	NA			10.7433	0.474
SCGFb, stem cell growth factor beta	Inverse variance weighted (fixed effects)	8	0.0480111	0.0626645	0.44358	1.04918	0.927919	1.18629	Inverse variance weighted (fixed effects)	6.70753	7	0	0.459953
SCGFb, stem cell growth factor beta	Maximum likelihood	8	0.0491691	0.0626754	0.432744	1.0504	0.928974	1.18769	Maximum likelihood	6.6888	7	0	0.461985
SCGFb, stem cell growth factor beta	MR Egger	8	0.0387217	0.0865567	0.670314	1.03948	0.87728	1.23167	MR Egger	6.67678	6	0	0.351775
SCGFb, stem cell growth factor beta	Weighted median	8	0.111366	0.0803546	0.165767	1.1178	0.954919	1.30847
SCGFb, stem cell growth factor beta	Weighted mode	8	0.111991	0.0834277	0.221377	1.1185	0.949777	1.3172
SCGFb, stem cell growth factor beta	Robust Adjusted Profile Score	8	0.0490316	0.0653844	0.453316	1.05025	0.923927	1.19385
SCGFb, stem cell growth factor beta	MR-PRESSO	8	0.0480111	0.0613414	0.459465	1.04918	0.930328	1.18322
SDF1a, stromal cell-derived factor-1 alpha	Inverse variance weighted	8	-0.0361019	0.0474864	0.447101	0.964542	0.87882	1.05863	Inverse variance weighted	3.51735	7	0	0.833385	0.00449688	0.0155498	0.782166	Raw	-0.0361019	0.0336611	0.319067	6.41897	0.741
SDF1a, stromal cell-derived factor-1 alpha	Inverse variance weighted (multiplicative random effects)	8	-0.0361019	0.0336611	0.28349	0.964542	0.90296	1.03032	Inverse variance weighted (multiplicative random effects)	3.51735	7	0	0.833385				Outlier-corrected	NA			6.41897	0.741
SDF1a, stromal cell-derived factor-1 alpha	Inverse variance weighted (fixed effects)	8	-0.0361019	0.0474864	0.447101	0.964542	0.87882	1.05863	Inverse variance weighted (fixed effects)	3.51735	7	0	0.833385
SDF1a, stromal cell-derived factor-1 alpha	Maximum likelihood	8	-0.0367118	0.0474664	0.43927	0.963954	0.878319	1.05794	Maximum likelihood	3.50238	7	0	0.834973
SDF1a, stromal cell-derived factor-1 alpha	MR Egger	8	-0.0489513	0.0650319	0.480094	0.952228	0.838271	1.08168	MR Egger	3.43372	6	0	0.752767
SDF1a, stromal cell-derived factor-1 alpha	Weighted median	8	-0.0944275	0.063483	0.136897	0.909894	0.803439	1.03045
SDF1a, stromal cell-derived factor-1 alpha	Weighted mode	8	-0.0919586	0.0685051	0.22138	0.912143	0.797536	1.04322
SDF1a, stromal cell-derived factor-1 alpha	Robust Adjusted Profile Score	8	-0.0367252	0.049772	0.460594	0.963941	0.874347	1.06272
SDF1a, stromal cell-derived factor-1 alpha	MR-PRESSO	8	-0.0361019	0.0336611	0.319067	0.964542	0.90296	1.03032
TNFa, tumour necrosis factor alpha	Inverse variance weighted	8	-0.023077	0.0708259	0.744556	0.977187	0.85053	1.12271	Inverse variance weighted	8.46283	7	0.172853	0.293555	0.0148065	0.0256578	0.584875	Raw	-0.023077	0.0708259	0.754079	9.92236	0.45
TNFa, tumour necrosis factor alpha	Inverse variance weighted (multiplicative random effects)	8	-0.023077	0.0708259	0.744556	0.977187	0.85053	1.12271	Inverse variance weighted (multiplicative random effects)	8.46283	7	0.172853	0.293555				Outlier-corrected	NA			9.92236	0.45
TNFa, tumour necrosis factor alpha	Inverse variance weighted (fixed effects)	8	-0.023077	0.0644145	0.720151	0.977187	0.861285	1.10869	Inverse variance weighted (fixed effects)	8.46283	7	0.172853	0.293555
TNFa, tumour necrosis factor alpha	Maximum likelihood	8	-0.0235924	0.0649645	0.716487	0.976684	0.859914	1.10931	Maximum likelihood	8.46001	7	0.172578	0.293781
TNFa, tumour necrosis factor alpha	MR Egger	8	-0.0591422	0.0972135	0.565243	0.942573	0.77905	1.14042	MR Egger	8.01782	6	0.251667	0.236801
TNFa, tumour necrosis factor alpha	Weighted median	8	-0.0381965	0.0804133	0.634786	0.962524	0.822171	1.12684
TNFa, tumour necrosis factor alpha	Weighted mode	8	-0.0394223	0.0827343	0.648238	0.961345	0.817437	1.13059
TNFa, tumour necrosis factor alpha	Robust Adjusted Profile Score	8	-0.0235424	0.0679628	0.729041	0.976733	0.854918	1.1159
TNFa, tumour necrosis factor alpha	MR-PRESSO	8	-0.023077	0.0708259	0.754079	0.977187	0.85053	1.12271
TNFb, tumour necrosis factor beta	Inverse variance weighted	3	0.358744	0.238036	0.131786	1.43153	0.8978	2.28255	Inverse variance weighted	1.18758	2	0	0.552229	0.0447223	0.160937	0.827445	Not enough intrumental variables
TNFb, tumour necrosis factor beta	Inverse variance weighted (multiplicative random effects)	3	0.358744	0.183426	0.0504891	1.43153	0.999229	2.05086	Inverse variance weighted (multiplicative random effects)	1.18758	2	0	0.552229
TNFb, tumour necrosis factor beta	Inverse variance weighted (fixed effects)	3	0.358744	0.238036	0.131786	1.43153	0.8978	2.28255	Inverse variance weighted (fixed effects)	1.18758	2	0	0.552229
TNFb, tumour necrosis factor beta	Maximum likelihood	3	0.363282	0.242721	0.13447	1.43804	0.893641	2.31409	Maximum likelihood	1.15191	2	0	0.562168
TNFb, tumour necrosis factor beta	MR Egger	3	-0.0125148	1.35918	0.994138	0.987563	0.0688028	14.175	MR Egger	1.10245	1	0.0929312	0.293729
TNFb, tumour necrosis factor beta	Weighted median	3	0.495127	0.295174	0.0934632	1.64071	0.91997	2.92609
TNFb, tumour necrosis factor beta	Weighted mode	3	0.510505	0.375156	0.306637	1.66613	0.798676	3.47575
TNFb, tumour necrosis factor beta	Robust Adjusted Profile Score	3	0.36327	0.256485	0.156676	1.43802	0.869845	2.37734
TNFb**	Inverse variance weighted	4	0.17525	0.279093	0.530051	1.19154	0.689512	2.05911	Inverse variance weighted	4.90804	3	0.388758	0.178656	0.168182	0.112253	0.272794	Raw	0.17525	0.279093	0.574599	8.07007	0.263
TNFb**	Inverse variance weighted (multiplicative random effects)	4	0.17525	0.279093	0.530051	1.19154	0.689512	2.05911	Inverse variance weighted (multiplicative random effects)	4.90804	3	0.388758	0.178656				Outlier-corrected	NA			8.07007	0.263
TNFb**	Inverse variance weighted (fixed effects)	4	0.17525	0.2182	0.421881	1.19154	0.776917	1.82745	Inverse variance weighted (fixed effects)	4.90804	3	0.388758	0.178656
TNFb**	Maximum likelihood	4	0.182637	0.222083	0.41086	1.20038	0.776743	1.85507	Maximum likelihood	4.87751	3	0.384932	0.18099
TNFb**	MR Egger	4	-1.10867	0.888493	0.338385	0.329996	0.0578374	1.88282	MR Egger	2.31253	2	0.135147	0.314659
TNFb**	Weighted median	4	0.41477	0.274957	0.131429	1.51402	0.883251	2.59525
TNFb**	Weighted mode	4	0.464819	0.342278	0.267569	1.59173	0.813795	3.11331
TNFb**	Robust Adjusted Profile Score	4	0.18265	0.228132	0.423344	1.20039	0.767599	1.87721
TNFb**	MR-PRESSO	4	0.17525	0.279093	0.574599	1.19154	0.689512	2.05911
TRAIL, TNF-related apoptosis-inducing ligand	Inverse variance weighted	8	0.00818575	0.0567587	0.885327	1.00822	0.902072	1.12686	Inverse variance weighted	11.6303	7	0.398123	0.113392	-0.00370454	0.0204752	0.862381	Raw	0.00818575	0.0567587	0.889391	15.6188	0.211
TRAIL, TNF-related apoptosis-inducing ligand	Inverse variance weighted (multiplicative random effects)	8	0.00818575	0.0567587	0.885327	1.00822	0.902072	1.12686	Inverse variance weighted (multiplicative random effects)	11.6303	7	0.398123	0.113392				Outlier-corrected	NA			15.6188	0.211
TRAIL, TNF-related apoptosis-inducing ligand	Inverse variance weighted (fixed effects)	8	0.00818575	0.0440338	0.852526	1.00822	0.924853	1.0991	Inverse variance weighted (fixed effects)	11.6303	7	0.398123	0.113392
TRAIL, TNF-related apoptosis-inducing ligand	Maximum likelihood	8	0.00842705	0.0453086	0.852451	1.00846	0.922768	1.10212	Maximum likelihood	11.6287	7	0.398039	0.113451
TRAIL, TNF-related apoptosis-inducing ligand	MR Egger	8	0.0180613	0.0819596	0.832891	1.01823	0.867119	1.19566	MR Egger	11.5672	6	0.481291	0.0723512
TRAIL, TNF-related apoptosis-inducing ligand	Weighted median	8	-0.0217189	0.0570568	0.703461	0.978515	0.874984	1.0943
TRAIL, TNF-related apoptosis-inducing ligand	Weighted mode	8	-0.034325	0.0591006	0.579593	0.966257	0.860568	1.08493
TRAIL, TNF-related apoptosis-inducing ligand	Robust Adjusted Profile Score	8	0.00860964	0.0459719	0.851441	1.00865	0.921737	1.10375
TRAIL, TNF-related apoptosis-inducing ligand	MR-PRESSO	8	0.00818575	0.0567587	0.889391	1.00822	0.902072	1.12686
VEGF, vascular endothelial growth factor	Inverse variance weighted	7	-0.0427117	0.049851	0.391562	0.958188	0.868994	1.05654	Inverse variance weighted	6.1321	6	0.021542	0.408556	0.0199008	0.0160431	0.269838	Raw	-0.0427117	0.049851	0.424455	8.70014	0.496
VEGF, vascular endothelial growth factor	Inverse variance weighted (multiplicative random effects)	7	-0.0427117	0.049851	0.391562	0.958188	0.868994	1.05654	Inverse variance weighted (multiplicative random effects)	6.1321	6	0.021542	0.408556				Outlier-corrected	NA			8.70014	0.496
VEGF, vascular endothelial growth factor	Inverse variance weighted (fixed effects)	7	-0.0427117	0.0493111	0.386398	0.958188	0.869914	1.05542	Inverse variance weighted (fixed effects)	6.1321	6	0.021542	0.408556
VEGF, vascular endothelial growth factor	Maximum likelihood	7	-0.0433145	0.0494144	0.380728	0.95761	0.869213	1.055	Maximum likelihood	6.11314	6	0.0185081	0.410636
VEGF, vascular endothelial growth factor	MR Egger	7	-0.0980381	0.0664897	0.20036	0.906614	0.795839	1.03281	MR Egger	4.59336	5	0	0.46749
VEGF, vascular endothelial growth factor	Weighted median	7	-0.050252	0.063434	0.428247	0.95099	0.839807	1.07689
VEGF, vascular endothelial growth factor	Weighted mode	7	-0.0625964	0.0664357	0.382457	0.939322	0.824638	1.06996
VEGF, vascular endothelial growth factor	Robust Adjusted Profile Score	7	-0.0434272	0.0517768	0.401617	0.957502	0.8651	1.05977
VEGF, vascular endothelial growth factor	MR-PRESSO	7	-0.0427117	0.049851	0.424455	0.958188	0.868994	1.05654
NOTE:
* SNPs associated with confounders
** Results after using proxy SNP
